# Supplementary material for: How antisense transcripts can evolve to encode novel proteins
Source: Nat Commun. 2024 Jul 23;15:6187. doi: 10.1038/s41467-024-50550-3 (PMC11266595; doi:10.1038/s41467-024-50550-3)
Supplement: Supplementary file 4 — Source Data [file 41467_2024_50550_MOESM4_ESM.xlsx]

## Sheet: Figure 1B
	log2(prob(antisense frame 1)/prob(intergenic))											log2(prob(antisense)/prob(intergenic))
ORF length (codons)	GC= 30%	GC = 40%	GC = 50%	GC = 60%							ORF length (codons)	Frame 0	Frame 1	Frame 2
10	-0.202945	-0.269681	-0.328028	-0.375028
11	-0.275428	-0.329326	-0.373832	-0.407122
12	-0.347911	-0.388971	-0.419635	-0.439215
13	-0.420393	-0.448617	-0.465439	-0.471309
14	-0.492876	-0.508262	-0.511243	-0.503403
15	-0.565359	-0.567907	-0.557047	-0.535496
16	-0.637842	-0.627553	-0.60285	-0.56759
17	-0.710324	-0.687198	-0.648654	-0.599683
18	-0.782807	-0.746843	-0.694458	-0.631777
19	-0.85529	-0.806488	-0.740261	-0.663871
20	-0.927773	-0.866134	-0.786065	-0.695964
21	-1.00026	-0.925779	-0.831869	-0.728058
22	-1.07274	-0.985424	-0.877672	-0.760152
23	-1.14522	-1.04507	-0.923476	-0.792245
24	-1.2177	-1.10471	-0.96928	-0.824339
25	-1.29019	-1.16436	-1.01508	-0.856432
26	-1.36267	-1.22401	-1.06089	-0.888526
27	-1.43515	-1.28365	-1.10669	-0.92062
28	-1.50763	-1.3433	-1.15249	-0.952713
29	-1.58012	-1.40294	-1.1983	-0.984807
30	-1.6526	-1.46259	-1.2441	-1.0169
31	-1.72508	-1.52223	-1.28991	-1.04899
32	-1.79757	-1.58188	-1.33571	-1.08109
33	-1.87005	-1.64152	-1.38151	-1.11318
34	-1.94253	-1.70117	-1.42732	-1.14528
35	-2.01501	-1.76081	-1.47312	-1.17737
36	-2.0875	-1.82046	-1.51892	-1.20946
37	-2.15998	-1.8801	-1.56473	-1.24156
38	-2.23246	-1.93975	-1.61053	-1.27365
39	-2.30494	-1.99939	-1.65634	-1.30574
40	-2.37743	-2.05904	-1.70214	-1.33784
41	-2.44991	-2.11868	-1.74794	-1.36993
42	-2.52239	-2.17833	-1.79375	-1.40202
43	-2.59488	-2.23798	-1.83955	-1.43412
44	-2.66736	-2.29762	-1.88535	-1.46621
45	-2.73984	-2.35727	-1.93116	-1.49831
46	-2.81232	-2.41691	-1.97696	-1.5304
47	-2.88481	-2.47656	-2.02276	-1.56249
48	-2.95729	-2.5362	-2.06857	-1.59459
49	-3.02977	-2.59585	-2.11437	-1.62668
50	-3.10226	-2.65549	-2.16018	-1.65877
51	-3.17474	-2.71514	-2.20598	-1.69087
52	-3.24722	-2.77478	-2.25178	-1.72296
53	-3.3197	-2.83443	-2.29759	-1.75505
54	-3.39219	-2.89407	-2.34339	-1.78715
55	-3.46467	-2.95372	-2.38919	-1.81924
56	-3.53715	-3.01336	-2.435	-1.85133
57	-3.60963	-3.07301	-2.4808	-1.88343
58	-3.68212	-3.13265	-2.52661	-1.91552
59	-3.7546	-3.1923	-2.57241	-1.94762
60	-3.82708	-3.25195	-2.61821	-1.97971
61	-3.89957	-3.31159	-2.66402	-2.0118
62	-3.97205	-3.37124	-2.70982	-2.0439
63	-4.04453	-3.43088	-2.75562	-2.07599
64	-4.11701	-3.49053	-2.80143	-2.10808
65	-4.1895	-3.55017	-2.84723	-2.14018
66	-4.26198	-3.60982	-2.89303	-2.17227
67	-4.33446	-3.66946	-2.93884	-2.20436
68	-4.40694	-3.72911	-2.98464	-2.23646
69	-4.47943	-3.78875	-3.03045	-2.26855
70	-4.55191	-3.8484	-3.07625	-2.30065
71	-4.62439	-3.90804	-3.12205	-2.33274
72	-4.69688	-3.96769	-3.16786	-2.36483
73	-4.76936	-4.02733	-3.21366	-2.39693
74	-4.84184	-4.08698	-3.25946	-2.42902
75	-4.91432	-4.14662	-3.30527	-2.46111
76	-4.98681	-4.20627	-3.35107	-2.49321
77	-5.05929	-4.26592	-3.39688	-2.5253
78	-5.13177	-4.32556	-3.44268	-2.55739
79	-5.20426	-4.38521	-3.48848	-2.58949
80	-5.27674	-4.44485	-3.53429	-2.62158
81	-5.34922	-4.5045	-3.58009	-2.65368
82	-5.4217	-4.56414	-3.62589	-2.68577
83	-5.49419	-4.62379	-3.6717	-2.71786
84	-5.56667	-4.68343	-3.7175	-2.74996
85	-5.63915	-4.74308	-3.7633	-2.78205
86	-5.71163	-4.80272	-3.80911	-2.81414
87	-5.78412	-4.86237	-3.85491	-2.84624
88	-5.8566	-4.92201	-3.90072	-2.87833
89	-5.92908	-4.98166	-3.94652	-2.91042
90	-6.00157	-5.0413	-3.99232	-2.94252
91	-6.07405	-5.10095	-4.03813	-2.97461
92	-6.14653	-5.16059	-4.08393	-3.00671
93	-6.21901	-5.22024	-4.12973	-3.0388
94	-6.2915	-5.27989	-4.17554	-3.07089
95	-6.36398	-5.33953	-4.22134	-3.10299
96	-6.43646	-5.39918	-4.26715	-3.13508
97	-6.50894	-5.45882	-4.31295	-3.16717
98	-6.58143	-5.51847	-4.35875	-3.19927
99	-6.65391	-5.57811	-4.40456	-3.23136
100	-6.72639	-5.63776	-4.45036	-3.26345
101	-6.79888	-5.6974	-4.49616	-3.29555
102	-6.87136	-5.75705	-4.54197	-3.32764
103	-6.94384	-5.81669	-4.58777	-3.35974
104	-7.01632	-5.87634	-4.63357	-3.39183
105	-7.08881	-5.93598	-4.67938	-3.42392
106	-7.16129	-5.99563	-4.72518	-3.45602
107	-7.23377	-6.05527	-4.77099	-3.48811
108	-7.30625	-6.11492	-4.81679	-3.5202
109	-7.37874	-6.17456	-4.86259	-3.5523
110	-7.45122	-6.23421	-4.9084	-3.58439
111	-7.5237	-6.29385	-4.9542	-3.61648
112	-7.59619	-6.3535	-5	-3.64858
113	-7.66867	-6.41315	-5.04581	-3.68067
114	-7.74115	-6.47279	-5.09161	-3.71277
115	-7.81363	-6.53244	-5.13742	-3.74486
116	-7.88612	-6.59208	-5.18322	-3.77695
117	-7.9586	-6.65173	-5.22902	-3.80905
118	-8.03108	-6.71137	-5.27483	-3.84114
119	-8.10357	-6.77102	-5.32063	-3.87323
120	-8.17605	-6.83066	-5.36643	-3.90533
121	-8.24853	-6.89031	-5.41224	-3.93742
122	-8.32101	-6.94995	-5.45804	-3.96951
123	-8.3935	-7.0096	-5.50384	-4.00161
124	-8.46598	-7.06924	-5.54965	-4.0337
125	-8.53846	-7.12889	-5.59545	-4.0658
126	-8.61094	-7.18853	-5.64126	-4.09789
127	-8.68343	-7.24818	-5.68706	-4.12998
128	-8.75591	-7.30782	-5.73286	-4.16208
129	-8.82839	-7.36747	-5.77867	-4.19417
130	-8.90088	-7.42712	-5.82447	-4.22626
131	-8.97336	-7.48676	-5.87027	-4.25836
132	-9.04584	-7.54641	-5.91608	-4.29045
133	-9.11832	-7.60605	-5.96188	-4.32254
134	-9.19081	-7.6657	-6.00769	-4.35464
135	-9.26329	-7.72534	-6.05349	-4.38673
136	-9.33577	-7.78499	-6.09929	-4.41883
137	-9.40825	-7.84463	-6.1451	-4.45092
138	-9.48074	-7.90428	-6.1909	-4.48301
139	-9.55322	-7.96392	-6.2367	-4.51511
140	-9.6257	-8.02357	-6.28251	-4.5472
141	-9.69819	-8.08321	-6.32831	-4.57929
142	-9.77067	-8.14286	-6.37412	-4.61139
143	-9.84315	-8.2025	-6.41992	-4.64348
144	-9.91563	-8.26215	-6.46572	-4.67557
145	-9.98812	-8.32179	-6.51153	-4.70767
146	-10.0606	-8.38144	-6.55733	-4.73976
147	-10.1331	-8.44109	-6.60313	-4.77186
148	-10.2056	-8.50073	-6.64894	-4.80395
149	-10.278	-8.56038	-6.69474	-4.83604
150	-10.3505	-8.62002	-6.74054	-4.86814
151	-10.423	-8.67967	-6.78635	-4.90023
152	-10.4955	-8.73931	-6.83215	-4.93232
153	-10.568	-8.79896	-6.87796	-4.96442
154	-10.6405	-8.8586	-6.92376	-4.99651
155	-10.7129	-8.91825	-6.96956	-5.0286
156	-10.7854	-8.97789	-7.01537	-5.0607
157	-10.8579	-9.03754	-7.06117	-5.09279
158	-10.9304	-9.09718	-7.10697	-5.12489
159	-11.0029	-9.15683	-7.15278	-5.15698
160	-11.0754	-9.21647	-7.19858	-5.18907
161	-11.1478	-9.27612	-7.24439	-5.22117
162	-11.2203	-9.33576	-7.29019	-5.25326
163	-11.2928	-9.39541	-7.33599	-5.28535
164	-11.3653	-9.45506	-7.3818	-5.31745
165	-11.4378	-9.5147	-7.4276	-5.34954
166	-11.5103	-9.57435	-7.4734	-5.38163
167	-11.5827	-9.63399	-7.51921	-5.41373
168	-11.6552	-9.69364	-7.56501	-5.44582
169	-11.7277	-9.75328	-7.61081	-5.47792
170	-11.8002	-9.81293	-7.65662	-5.51001
171	-11.8727	-9.87257	-7.70242	-5.5421
172	-11.9452	-9.93222	-7.74823	-5.5742
173	-12.0176	-9.99186	-7.79403	-5.60629
174	-12.0901	-10.0515	-7.83983	-5.63838
175	-12.1626	-10.1112	-7.88564	-5.67048
176	-12.2351	-10.1708	-7.93144	-5.70257
177	-12.3076	-10.2304	-7.97724	-5.73466
178	-12.38	-10.2901	-8.02305	-5.76676
179	-12.4525	-10.3497	-8.06885	-5.79885
180	-12.525	-10.4094	-8.11466	-5.83095
181	-12.5975	-10.469	-8.16046	-5.86304
182	-12.67	-10.5287	-8.20626	-5.89513
183	-12.7425	-10.5883	-8.25207	-5.92723
184	-12.8149	-10.648	-8.29787	-5.95932
185	-12.8874	-10.7076	-8.34367	-5.99141
186	-12.9599	-10.7673	-8.38948	-6.02351
187	-13.0324	-10.8269	-8.43528	-6.0556
188	-13.1049	-10.8865	-8.48108	-6.08769
189	-13.1774	-10.9462	-8.52689	-6.11979
190	-13.2498	-11.0058	-8.57269	-6.15188
191	-13.3223	-11.0655	-8.6185	-6.18397
192	-13.3948	-11.1251	-8.6643	-6.21607
193	-13.4673	-11.1848	-8.7101	-6.24816
194	-13.5398	-11.2444	-8.75591	-6.28026
195	-13.6123	-11.3041	-8.80171	-6.31235
196	-13.6847	-11.3637	-8.84751	-6.34444
197	-13.7572	-11.4233	-8.89332	-6.37654
198	-13.8297	-11.483	-8.93912	-6.40863
199	-13.9022	-11.5426	-8.98493	-6.44072
200	-13.9747	-11.6023	-9.03073	-6.47282
201	-14.0472	-11.6619	-9.07653	-6.50491
202	-14.1196	-11.7216	-9.12234	-6.537
203	-14.1921	-11.7812	-9.16814	-6.5691
204	-14.2646	-11.8409	-9.21394	-6.60119
205	-14.3371	-11.9005	-9.25975	-6.63329
206	-14.4096	-11.9602	-9.30555	-6.66538
207	-14.482	-12.0198	-9.35135	-6.69747
208	-14.5545	-12.0794	-9.39716	-6.72957
209	-14.627	-12.1391	-9.44296	-6.76166
210	-14.6995	-12.1987	-9.48877	-6.79375
211	-14.772	-12.2584	-9.53457	-6.82585
212	-14.8445	-12.318	-9.58037	-6.85794
213	-14.9169	-12.3777	-9.62618	-6.89003
214	-14.9894	-12.4373	-9.67198	-6.92213
215	-15.0619	-12.497	-9.71778	-6.95422
216	-15.1344	-12.5566	-9.76359	-6.98632
217	-15.2069	-12.6163	-9.80939	-7.01841
218	-15.2794	-12.6759	-9.8552	-7.0505
219	-15.3518	-12.7355	-9.901	-7.0826
220	-15.4243	-12.7952	-9.9468	-7.11469
221	-15.4968	-12.8548	-9.99261	-7.14678
222	-15.5693	-12.9145	-10.0384	-7.17888
223	-15.6418	-12.9741	-10.0842	-7.21097
224	-15.7143	-13.0338	-10.13	-7.24306
225	-15.7867	-13.0934	-10.1758	-7.27516
226	-15.8592	-13.1531	-10.2216	-7.30725
227	-15.9317	-13.2127	-10.2674	-7.33935
228	-16.0042	-13.2724	-10.3132	-7.37144
229	-16.0767	-13.332	-10.359	-7.40353
230	-16.1492	-13.3916	-10.4048	-7.43563
231	-16.2216	-13.4513	-10.4506	-7.46772
232	-16.2941	-13.5109	-10.4964	-7.49981
233	-16.3666	-13.5706	-10.5423	-7.53191
234	-16.4391	-13.6302	-10.5881	-7.564
235	-16.5116	-13.6899	-10.6339	-7.59609
236	-16.584	-13.7495	-10.6797	-7.62819
237	-16.6565	-13.8092	-10.7255	-7.66028
238	-16.729	-13.8688	-10.7713	-7.69238
239	-16.8015	-13.9285	-10.8171	-7.72447
240	-16.874	-13.9881	-10.8629	-7.75656
241	-16.9465	-14.0477	-10.9087	-7.78866
242	-17.0189	-14.1074	-10.9545	-7.82075
243	-17.0914	-14.167	-11.0003	-7.85284
244	-17.1639	-14.2267	-11.0461	-7.88494
245	-17.2364	-14.2863	-11.0919	-7.91703
246	-17.3089	-14.346	-11.1377	-7.94912
247	-17.3814	-14.4056	-11.1835	-7.98122
248	-17.4538	-14.4653	-11.2293	-8.01331
249	-17.5263	-14.5249	-11.2751	-8.04541
250	-17.5988	-14.5846	-11.3209	-8.0775
251	-17.6713	-14.6442	-11.3667	-8.10959
252	-17.7438	-14.7038	-11.4125	-8.14169
253	-17.8163	-14.7635	-11.4583	-8.17378
254	-17.8887	-14.8231	-11.5041	-8.20587
255	-17.9612	-14.8828	-11.5499	-8.23797
256	-18.0337	-14.9424	-11.5957	-8.27006
257	-18.1062	-15.0021	-11.6415	-8.30215
258	-18.1787	-15.0617	-11.6873	-8.33425
259	-18.2512	-15.1214	-11.7331	-8.36634
260	-18.3236	-15.181	-11.779	-8.39844
261	-18.3961	-15.2406	-11.8248	-8.43053
262	-18.4686	-15.3003	-11.8706	-8.46262
263	-18.5411	-15.3599	-11.9164	-8.49472
264	-18.6136	-15.4196	-11.9622	-8.52681
265	-18.686	-15.4792	-12.008	-8.5589
266	-18.7585	-15.5389	-12.0538	-8.591
267	-18.831	-15.5985	-12.0996	-8.62309
268	-18.9035	-15.6582	-12.1454	-8.65518
269	-18.976	-15.7178	-12.1912	-8.68728
270	-19.0485	-15.7775	-12.237	-8.71937
271	-19.1209	-15.8371	-12.2828	-8.75147
272	-19.1934	-15.8967	-12.3286	-8.78356
273	-19.2659	-15.9564	-12.3744	-8.81565
274	-19.3384	-16.016	-12.4202	-8.84775
275	-19.4109	-16.0757	-12.466	-8.87984
276	-19.4834	-16.1353	-12.5118	-8.91193
277	-19.5558	-16.195	-12.5576	-8.94403
278	-19.6283	-16.2546	-12.6034	-8.97612
279	-19.7008	-16.3143	-12.6492	-9.00821
280	-19.7733	-16.3739	-12.695	-9.04031
281	-19.8458	-16.4336	-12.7408	-9.0724
282	-19.9183	-16.4932	-12.7866	-9.1045
283	-19.9907	-16.5528	-12.8324	-9.13659
284	-20.0632	-16.6125	-12.8782	-9.16868
285	-20.1357	-16.6721	-12.924	-9.20078
286	-20.2082	-16.7318	-12.9698	-9.23287
287	-20.2807	-16.7914	-13.0157	-9.26496
288	-20.3532	-16.8511	-13.0615	-9.29706
289	-20.4256	-16.9107	-13.1073	-9.32915
290	-20.4981	-16.9704	-13.1531	-9.36124
291	-20.5706	-17.03	-13.1989	-9.39334
292	-20.6431	-17.0897	-13.2447	-9.42543
293	-20.7156	-17.1493	-13.2905	-9.45753
294	-20.788	-17.2089	-13.3363	-9.48962
295	-20.8605	-17.2686	-13.3821	-9.52171
296	-20.933	-17.3282	-13.4279	-9.55381
297	-21.0055	-17.3879	-13.4737	-9.5859
298	-21.078	-17.4475	-13.5195	-9.61799
299	-21.1505	-17.5072	-13.5653	-9.65009
300	-21.2229	-17.5668	-13.6111	-9.68218

## Sheet: Figure 1C
	log2(prob(antisense)/prob(intergenic))
ORF length (codons)	Frame 0	Frame 1	Frame 2
10	-0.00736721	-0.343241	-0.170103
11	-0.00642185	-0.312902	-0.152338
12	-0.00547648	-0.282563	-0.134573
13	-0.00453112	-0.252225	-0.116808
14	-0.00358576	-0.221886	-0.0990435
15	-0.0026404	-0.191548	-0.0812786
16	-0.00169504	-0.161209	-0.0635136
17	-0.00074968	-0.130871	-0.0457487
18	0.000195681	-0.100532	-0.0279838
19	0.00114104	-0.0701936	-0.0102189
20	0.0020864	-0.039855	0.00754605
21	0.00303176	-0.00951648	0.025311
22	0.00397712	0.0208221	0.0430759
23	0.00492249	0.0511606	0.0608408
24	0.00586785	0.0814992	0.0786058
25	0.00681321	0.111838	0.0963707
26	0.00775857	0.142176	0.114136
27	0.00870393	0.172515	0.131901
28	0.00964929	0.202853	0.149665
29	0.0105947	0.233192	0.16743
30	0.01154	0.26353	0.185195
31	0.0124854	0.293869	0.20296
32	0.0134307	0.324208	0.220725
33	0.0143761	0.354546	0.23849
34	0.0153215	0.384885	0.256255
35	0.0162668	0.415223	0.27402
36	0.0172122	0.445562	0.291785
37	0.0181575	0.4759	0.30955
38	0.0191029	0.506239	0.327315
39	0.0200483	0.536577	0.34508
40	0.0209936	0.566916	0.362845
41	0.021939	0.597255	0.380609
42	0.0228843	0.627593	0.398374
43	0.0238297	0.657932	0.416139
44	0.0247751	0.68827	0.433904
45	0.0257204	0.718609	0.451669
46	0.0266658	0.748947	0.469434
47	0.0276111	0.779286	0.487199
48	0.0285565	0.809624	0.504964
49	0.0295019	0.839963	0.522729
50	0.0304472	0.870301	0.540494
51	0.0313926	0.90064	0.558259
52	0.032338	0.930979	0.576024
53	0.0332833	0.961317	0.593789
54	0.0342287	0.991656	0.611553
55	0.035174	1.02199	0.629318
56	0.0361194	1.05233	0.647083
57	0.0370648	1.08267	0.664848
58	0.0380101	1.11301	0.682613
59	0.0389555	1.14335	0.700378
60	0.0399008	1.17369	0.718143
61	0.0408462	1.20403	0.735908
62	0.0417916	1.23436	0.753673
63	0.0427369	1.2647	0.771438
64	0.0436823	1.29504	0.789203
65	0.0446276	1.32538	0.806968
66	0.045573	1.35572	0.824733
67	0.0465184	1.38606	0.842498
68	0.0474637	1.4164	0.860262
69	0.0484091	1.44673	0.878027
70	0.0493544	1.47707	0.895792
71	0.0502998	1.50741	0.913557
72	0.0512452	1.53775	0.931322
73	0.0521905	1.56809	0.949087
74	0.0531359	1.59843	0.966852
75	0.0540813	1.62877	0.984617
76	0.0550266	1.6591	1.00238
77	0.055972	1.68944	1.02015
78	0.0569173	1.71978	1.03791
79	0.0578627	1.75012	1.05568
80	0.0588081	1.78046	1.07344
81	0.0597534	1.8108	1.09121
82	0.0606988	1.84114	1.10897
83	0.0616441	1.87147	1.12674
84	0.0625895	1.90181	1.1445
85	0.0635349	1.93215	1.16227
86	0.0644802	1.96249	1.18003
87	0.0654256	1.99283	1.1978
88	0.0663709	2.02317	1.21556
89	0.0673163	2.0535	1.23333
90	0.0682617	2.08384	1.25109
91	0.069207	2.11418	1.26886
92	0.0701524	2.14452	1.28662
93	0.0710977	2.17486	1.30439
94	0.0720431	2.2052	1.32215
95	0.0729885	2.23554	1.33992
96	0.0739338	2.26587	1.35768
97	0.0748792	2.29621	1.37545
98	0.0758246	2.32655	1.39321
99	0.0767699	2.35689	1.41098
100	0.0777153	2.38723	1.42874
101	0.0786606	2.41757	1.4465
102	0.079606	2.44791	1.46427
103	0.0805514	2.47824	1.48203
104	0.0814967	2.50858	1.4998
105	0.0824421	2.53892	1.51756
106	0.0833874	2.56926	1.53533
107	0.0843328	2.5996	1.55309
108	0.0852782	2.62994	1.57086
109	0.0862235	2.66028	1.58862
110	0.0871689	2.69061	1.60639
111	0.0881142	2.72095	1.62415
112	0.0890596	2.75129	1.64192
113	0.090005	2.78163	1.65968
114	0.0909503	2.81197	1.67745
115	0.0918957	2.84231	1.69521
116	0.092841	2.87265	1.71298
117	0.0937864	2.90298	1.73074
118	0.0947318	2.93332	1.74851
119	0.0956771	2.96366	1.76627
120	0.0966225	2.994	1.78404
121	0.0975679	3.02434	1.8018
122	0.0985132	3.05468	1.81957
123	0.0994586	3.08502	1.83733
124	0.100404	3.11535	1.8551
125	0.101349	3.14569	1.87286
126	0.102295	3.17603	1.89063
127	0.10324	3.20637	1.90839
128	0.104185	3.23671	1.92616
129	0.105131	3.26705	1.94392
130	0.106076	3.29739	1.96169
131	0.107021	3.32772	1.97945
132	0.107967	3.35806	1.99722
133	0.108912	3.3884	2.01498
134	0.109858	3.41874	2.03275
135	0.110803	3.44908	2.05051
136	0.111748	3.47942	2.06828
137	0.112694	3.50976	2.08604
138	0.113639	3.54009	2.10381
139	0.114584	3.57043	2.12157
140	0.11553	3.60077	2.13934
141	0.116475	3.63111	2.1571
142	0.11742	3.66145	2.17487
143	0.118366	3.69179	2.19263
144	0.119311	3.72213	2.2104
145	0.120257	3.75246	2.22816
146	0.121202	3.7828	2.24593
147	0.122147	3.81314	2.26369
148	0.123093	3.84348	2.28146
149	0.124038	3.87382	2.29922
150	0.124983	3.90416	2.31699
151	0.125929	3.9345	2.33475
152	0.126874	3.96483	2.35252
153	0.127819	3.99517	2.37028
154	0.128765	4.02551	2.38805
155	0.12971	4.05585	2.40581
156	0.130655	4.08619	2.42358
157	0.131601	4.11653	2.44134
158	0.132546	4.14686	2.45911
159	0.133492	4.1772	2.47687
160	0.134437	4.20754	2.49464
161	0.135382	4.23788	2.5124
162	0.136328	4.26822	2.53017
163	0.137273	4.29856	2.54793
164	0.138218	4.3289	2.5657
165	0.139164	4.35923	2.58346
166	0.140109	4.38957	2.60123
167	0.141054	4.41991	2.61899
168	0.142	4.45025	2.63675
169	0.142945	4.48059	2.65452
170	0.143891	4.51093	2.67228
171	0.144836	4.54127	2.69005
172	0.145781	4.5716	2.70781
173	0.146727	4.60194	2.72558
174	0.147672	4.63228	2.74334
175	0.148617	4.66262	2.76111
176	0.149563	4.69296	2.77887
177	0.150508	4.7233	2.79664
178	0.151453	4.75364	2.8144
179	0.152399	4.78397	2.83217
180	0.153344	4.81431	2.84993
181	0.15429	4.84465	2.8677
182	0.155235	4.87499	2.88546
183	0.15618	4.90533	2.90323
184	0.157126	4.93567	2.92099
185	0.158071	4.96601	2.93876
186	0.159016	4.99634	2.95652
187	0.159962	5.02668	2.97429
188	0.160907	5.05702	2.99205
189	0.161852	5.08736	3.00982
190	0.162798	5.1177	3.02758
191	0.163743	5.14804	3.04535
192	0.164688	5.17838	3.06311
193	0.165634	5.20871	3.08088
194	0.166579	5.23905	3.09864
195	0.167525	5.26939	3.11641
196	0.16847	5.29973	3.13417
197	0.169415	5.33007	3.15194
198	0.170361	5.36041	3.1697
199	0.171306	5.39075	3.18747
200	0.172251	5.42108	3.20523
201	0.173197	5.45142	3.223
202	0.174142	5.48176	3.24076
203	0.175087	5.5121	3.25853
204	0.176033	5.54244	3.27629
205	0.176978	5.57278	3.29406
206	0.177924	5.60312	3.31182
207	0.178869	5.63345	3.32959
208	0.179814	5.66379	3.34735
209	0.18076	5.69413	3.36512
210	0.181705	5.72447	3.38288
211	0.18265	5.75481	3.40065
212	0.183596	5.78515	3.41841
213	0.184541	5.81549	3.43618
214	0.185486	5.84582	3.45394
215	0.186432	5.87616	3.47171
216	0.187377	5.9065	3.48947
217	0.188323	5.93684	3.50724
218	0.189268	5.96718	3.525
219	0.190213	5.99752	3.54277
220	0.191159	6.02786	3.56053
221	0.192104	6.05819	3.5783
222	0.193049	6.08853	3.59606
223	0.193995	6.11887	3.61383
224	0.19494	6.14921	3.63159
225	0.195885	6.17955	3.64936
226	0.196831	6.20989	3.66712
227	0.197776	6.24022	3.68489
228	0.198721	6.27056	3.70265
229	0.199667	6.3009	3.72042
230	0.200612	6.33124	3.73818
231	0.201558	6.36158	3.75595
232	0.202503	6.39192	3.77371
233	0.203448	6.42226	3.79147
234	0.204394	6.45259	3.80924
235	0.205339	6.48293	3.827
236	0.206284	6.51327	3.84477
237	0.20723	6.54361	3.86253
238	0.208175	6.57395	3.8803
239	0.20912	6.60429	3.89806
240	0.210066	6.63463	3.91583
241	0.211011	6.66496	3.93359
242	0.211957	6.6953	3.95136
243	0.212902	6.72564	3.96912
244	0.213847	6.75598	3.98689
245	0.214793	6.78632	4.00465
246	0.215738	6.81666	4.02242
247	0.216683	6.847	4.04018
248	0.217629	6.87733	4.05795
249	0.218574	6.90767	4.07571
250	0.219519	6.93801	4.09348
251	0.220465	6.96835	4.11124
252	0.22141	6.99869	4.12901
253	0.222355	7.02903	4.14677
254	0.223301	7.05937	4.16454
255	0.224246	7.0897	4.1823
256	0.225192	7.12004	4.20007
257	0.226137	7.15038	4.21783
258	0.227082	7.18072	4.2356
259	0.228028	7.21106	4.25336
260	0.228973	7.2414	4.27113
261	0.229918	7.27174	4.28889
262	0.230864	7.30207	4.30666
263	0.231809	7.33241	4.32442
264	0.232754	7.36275	4.34219
265	0.2337	7.39309	4.35995
266	0.234645	7.42343	4.37772
267	0.235591	7.45377	4.39548
268	0.236536	7.48411	4.41325
269	0.237481	7.51444	4.43101
270	0.238427	7.54478	4.44878
271	0.239372	7.57512	4.46654
272	0.240317	7.60546	4.48431
273	0.241263	7.6358	4.50207
274	0.242208	7.66614	4.51984
275	0.243153	7.69648	4.5376
276	0.244099	7.72681	4.55537
277	0.245044	7.75715	4.57313
278	0.24599	7.78749	4.5909
279	0.246935	7.81783	4.60866
280	0.24788	7.84817	4.62643
281	0.248826	7.87851	4.64419
282	0.249771	7.90885	4.66196
283	0.250716	7.93918	4.67972
284	0.251662	7.96952	4.69749
285	0.252607	7.99986	4.71525
286	0.253552	8.0302	4.73302
287	0.254498	8.06054	4.75078
288	0.255443	8.09088	4.76855
289	0.256388	8.12122	4.78631
290	0.257334	8.15155	4.80408
291	0.258279	8.18189	4.82184
292	0.259225	8.21223	4.83961
293	0.26017	8.24257	4.85737
294	0.261115	8.27291	4.87514
295	0.262061	8.30325	4.8929
296	0.263006	8.33358	4.91067
297	0.263951	8.36392	4.92843
298	0.264897	8.39426	4.9462
299	0.265842	8.4246	4.96396
300	0.266787	8.45494	4.98172

## Sheet: Figure 1D
	log2(prob(antisense)/prob(intergenic))
ORF length (codons)	Frame 0	Frame 1	Frame 2
10	-0.878129	-0.434127	-0.151925
11	-0.835144	-0.406525	-0.139912
12	-0.792159	-0.378922	-0.127899
13	-0.749174	-0.35132	-0.115886
14	-0.706188	-0.323718	-0.103873
15	-0.663203	-0.296116	-0.0918603
16	-0.620218	-0.268514	-0.0798473
17	-0.577233	-0.240912	-0.0678343
18	-0.534247	-0.21331	-0.0558213
19	-0.491262	-0.185708	-0.0438083
20	-0.448277	-0.158106	-0.0317953
21	-0.405291	-0.130504	-0.0197824
22	-0.362306	-0.102902	-0.00776937
23	-0.319321	-0.0752996	0.00424362
24	-0.276336	-0.0476975	0.0162566
25	-0.23335	-0.0200954	0.0282696
26	-0.190365	0.00750667	0.0402826
27	-0.14738	0.0351087	0.0522956
28	-0.104395	0.0627108	0.0643085
29	-0.0614094	0.0903129	0.0763215
30	-0.0184241	0.117915	0.0883345
31	0.0245611	0.145517	0.100347
32	0.0675464	0.173119	0.11236
33	0.110532	0.200721	0.124373
34	0.153517	0.228323	0.136386
35	0.196502	0.255925	0.148399
36	0.239487	0.283527	0.160412
37	0.282473	0.31113	0.172425
38	0.325458	0.338732	0.184438
39	0.368443	0.366334	0.196451
40	0.411429	0.393936	0.208464
41	0.454414	0.421538	0.220477
42	0.497399	0.44914	0.23249
43	0.540384	0.476742	0.244503
44	0.58337	0.504344	0.256516
45	0.626355	0.531946	0.268529
46	0.66934	0.559548	0.280542
47	0.712325	0.58715	0.292555
48	0.755311	0.614752	0.304568
49	0.798296	0.642354	0.316581
50	0.841281	0.669957	0.328594
51	0.884266	0.697559	0.340607
52	0.927252	0.725161	0.35262
53	0.970237	0.752763	0.364633
54	1.01322	0.780365	0.376646
55	1.05621	0.807967	0.388659
56	1.09919	0.835569	0.400672
57	1.14218	0.863171	0.412685
58	1.18516	0.890773	0.424698
59	1.22815	0.918375	0.436711
60	1.27113	0.945977	0.448724
61	1.31412	0.973579	0.460737
62	1.3571	1.00118	0.47275
63	1.40009	1.02878	0.484763
64	1.44307	1.05639	0.496776
65	1.48606	1.08399	0.508789
66	1.52905	1.11159	0.520802
67	1.57203	1.13919	0.532815
68	1.61502	1.16679	0.544828
69	1.658	1.1944	0.556841
70	1.70099	1.222	0.568854
71	1.74397	1.2496	0.580867
72	1.78696	1.2772	0.59288
73	1.82994	1.3048	0.604893
74	1.87293	1.33241	0.616906
75	1.91591	1.36001	0.628919
76	1.9589	1.38761	0.640932
77	2.00188	1.41521	0.652945
78	2.04487	1.44281	0.664958
79	2.08785	1.47042	0.676971
80	2.13084	1.49802	0.688984
81	2.17382	1.52562	0.700997
82	2.21681	1.55322	0.71301
83	2.25979	1.58083	0.725023
84	2.30278	1.60843	0.737036
85	2.34577	1.63603	0.749049
86	2.38875	1.66363	0.761062
87	2.43174	1.69123	0.773075
88	2.47472	1.71884	0.785088
89	2.51771	1.74644	0.797101
90	2.56069	1.77404	0.809114
91	2.60368	1.80164	0.821127
92	2.64666	1.82924	0.833139
93	2.68965	1.85685	0.845152
94	2.73263	1.88445	0.857165
95	2.77562	1.91205	0.869178
96	2.8186	1.93965	0.881191
97	2.86159	1.96725	0.893204
98	2.90457	1.99486	0.905217
99	2.94756	2.02246	0.91723
100	2.99054	2.05006	0.929243
101	3.03353	2.07766	0.941256
102	3.07651	2.10526	0.953269
103	3.1195	2.13287	0.965282
104	3.16249	2.16047	0.977295
105	3.20547	2.18807	0.989308
106	3.24846	2.21567	1.00132
107	3.29144	2.24328	1.01333
108	3.33443	2.27088	1.02535
109	3.37741	2.29848	1.03736
110	3.4204	2.32608	1.04937
111	3.46338	2.35368	1.06139
112	3.50637	2.38129	1.0734
113	3.54935	2.40889	1.08541
114	3.59234	2.43649	1.09743
115	3.63532	2.46409	1.10944
116	3.67831	2.49169	1.12145
117	3.72129	2.5193	1.13346
118	3.76428	2.5469	1.14548
119	3.80726	2.5745	1.15749
120	3.85025	2.6021	1.1695
121	3.89323	2.6297	1.18152
122	3.93622	2.65731	1.19353
123	3.97921	2.68491	1.20554
124	4.02219	2.71251	1.21755
125	4.06518	2.74011	1.22957
126	4.10816	2.76771	1.24158
127	4.15115	2.79532	1.25359
128	4.19413	2.82292	1.26561
129	4.23712	2.85052	1.27762
130	4.2801	2.87812	1.28963
131	4.32309	2.90573	1.30165
132	4.36607	2.93333	1.31366
133	4.40906	2.96093	1.32567
134	4.45204	2.98853	1.33768
135	4.49503	3.01613	1.3497
136	4.53801	3.04374	1.36171
137	4.581	3.07134	1.37372
138	4.62398	3.09894	1.38574
139	4.66697	3.12654	1.39775
140	4.70995	3.15414	1.40976
141	4.75294	3.18175	1.42178
142	4.79593	3.20935	1.43379
143	4.83891	3.23695	1.4458
144	4.8819	3.26455	1.45781
145	4.92488	3.29215	1.46983
146	4.96787	3.31976	1.48184
147	5.01085	3.34736	1.49385
148	5.05384	3.37496	1.50587
149	5.09682	3.40256	1.51788
150	5.13981	3.43016	1.52989
151	5.18279	3.45777	1.54191
152	5.22578	3.48537	1.55392
153	5.26876	3.51297	1.56593
154	5.31175	3.54057	1.57794
155	5.35473	3.56817	1.58996
156	5.39772	3.59578	1.60197
157	5.4407	3.62338	1.61398
158	5.48369	3.65098	1.626
159	5.52667	3.67858	1.63801
160	5.56966	3.70619	1.65002
161	5.61265	3.73379	1.66204
162	5.65563	3.76139	1.67405
163	5.69862	3.78899	1.68606
164	5.7416	3.81659	1.69807
165	5.78459	3.8442	1.71009
166	5.82757	3.8718	1.7221
167	5.87056	3.8994	1.73411
168	5.91354	3.927	1.74613
169	5.95653	3.9546	1.75814
170	5.99951	3.98221	1.77015
171	6.0425	4.00981	1.78217
172	6.08548	4.03741	1.79418
173	6.12847	4.06501	1.80619
174	6.17145	4.09261	1.8182
175	6.21444	4.12022	1.83022
176	6.25742	4.14782	1.84223
177	6.30041	4.17542	1.85424
178	6.34339	4.20302	1.86626
179	6.38638	4.23062	1.87827
180	6.42937	4.25823	1.89028
181	6.47235	4.28583	1.9023
182	6.51534	4.31343	1.91431
183	6.55832	4.34103	1.92632
184	6.60131	4.36864	1.93833
185	6.64429	4.39624	1.95035
186	6.68728	4.42384	1.96236
187	6.73026	4.45144	1.97437
188	6.77325	4.47904	1.98639
189	6.81623	4.50665	1.9984
190	6.85922	4.53425	2.01041
191	6.9022	4.56185	2.02242
192	6.94519	4.58945	2.03444
193	6.98817	4.61705	2.04645
194	7.03116	4.64466	2.05846
195	7.07414	4.67226	2.07048
196	7.11713	4.69986	2.08249
197	7.16011	4.72746	2.0945
198	7.2031	4.75506	2.10652
199	7.24609	4.78267	2.11853
200	7.28907	4.81027	2.13054
201	7.33206	4.83787	2.14255
202	7.37504	4.86547	2.15457
203	7.41803	4.89307	2.16658
204	7.46101	4.92068	2.17859
205	7.504	4.94828	2.19061
206	7.54698	4.97588	2.20262
207	7.58997	5.00348	2.21463
208	7.63295	5.03109	2.22665
209	7.67594	5.05869	2.23866
210	7.71892	5.08629	2.25067
211	7.76191	5.11389	2.26268
212	7.80489	5.14149	2.2747
213	7.84788	5.1691	2.28671
214	7.89086	5.1967	2.29872
215	7.93385	5.2243	2.31074
216	7.97683	5.2519	2.32275
217	8.01982	5.2795	2.33476
218	8.06281	5.30711	2.34678
219	8.10579	5.33471	2.35879
220	8.14878	5.36231	2.3708
221	8.19176	5.38991	2.38281
222	8.23475	5.41751	2.39483
223	8.27773	5.44512	2.40684
224	8.32072	5.47272	2.41885
225	8.3637	5.50032	2.43087
226	8.40669	5.52792	2.44288
227	8.44967	5.55552	2.45489
228	8.49266	5.58313	2.46691
229	8.53564	5.61073	2.47892
230	8.57863	5.63833	2.49093
231	8.62161	5.66593	2.50294
232	8.6646	5.69354	2.51496
233	8.70758	5.72114	2.52697
234	8.75057	5.74874	2.53898
235	8.79356	5.77634	2.551
236	8.83654	5.80394	2.56301
237	8.87953	5.83155	2.57502
238	8.92251	5.85915	2.58704
239	8.9655	5.88675	2.59905
240	9.00848	5.91435	2.61106
241	9.05147	5.94195	2.62307
242	9.09445	5.96956	2.63509
243	9.13744	5.99716	2.6471
244	9.18042	6.02476	2.65911
245	9.22341	6.05236	2.67113
246	9.26639	6.07996	2.68314
247	9.30938	6.10757	2.69515
248	9.35236	6.13517	2.70716
249	9.39535	6.16277	2.71918
250	9.43833	6.19037	2.73119
251	9.48132	6.21797	2.7432
252	9.5243	6.24558	2.75522
253	9.56729	6.27318	2.76723
254	9.61028	6.30078	2.77924
255	9.65326	6.32838	2.79126
256	9.69625	6.35598	2.80327
257	9.73923	6.38359	2.81528
258	9.78222	6.41119	2.82729
259	9.8252	6.43879	2.83931
260	9.86819	6.46639	2.85132
261	9.91117	6.494	2.86333
262	9.95416	6.5216	2.87535
263	9.99714	6.5492	2.88736
264	10.0401	6.5768	2.89937
265	10.0831	6.6044	2.91139
266	10.1261	6.63201	2.9234
267	10.1691	6.65961	2.93541
268	10.2121	6.68721	2.94742
269	10.2551	6.71481	2.95944
270	10.298	6.74241	2.97145
271	10.341	6.77002	2.98346
272	10.384	6.79762	2.99548
273	10.427	6.82522	3.00749
274	10.47	6.85282	3.0195
275	10.513	6.88042	3.03152
276	10.556	6.90803	3.04353
277	10.5989	6.93563	3.05554
278	10.6419	6.96323	3.06755
279	10.6849	6.99083	3.07957
280	10.7279	7.01843	3.09158
281	10.7709	7.04604	3.10359
282	10.8139	7.07364	3.11561
283	10.8568	7.10124	3.12762
284	10.8998	7.12884	3.13963
285	10.9428	7.15645	3.15165
286	10.9858	7.18405	3.16366
287	11.0288	7.21165	3.17567
288	11.0718	7.23925	3.18768
289	11.1148	7.26685	3.1997
290	11.1577	7.29446	3.21171
291	11.2007	7.32206	3.22372
292	11.2437	7.34966	3.23574
293	11.2867	7.37726	3.24775
294	11.3297	7.40486	3.25976
295	11.3727	7.43247	3.27178
296	11.4157	7.46007	3.28379
297	11.4586	7.48767	3.2958
298	11.5016	7.51527	3.30781
299	11.5446	7.54287	3.31983
300	11.5876	7.57048	3.33184

## Sheet: Figure 2A + 2C
Frame	Count	Total length
0	447	36291
1	646	61839
2	548	40245

## Sheet: Figure 2D + 2F
Frame	Count	Total length
0	629	65283
1	1087	101514
2	600	49665

## Sheet: Figure 2B
Frame	Length
0	33
0	33
0	33
0	33
0	33
0	33
0	33
0	33
0	33
0	33
0	33
0	33
0	33
0	33
0	33
0	33
0	33
0	33
0	33
0	33
0	33
0	33
0	33
0	33
0	33
0	33
0	33
0	33
0	33
0	33
0	33
0	33
0	33
0	36
0	36
0	36
0	36
0	36
0	36
0	36
0	36
0	36
0	36
0	36
0	36
0	36
0	36
0	36
0	36
0	36
0	36
0	36
0	36
0	36
0	36
0	36
0	36
0	39
0	39
0	39
0	39
0	39
0	39
0	39
0	39
0	39
0	39
0	39
0	39
0	39
0	39
0	39
0	39
0	39
0	39
0	39
0	39
0	39
0	39
0	39
0	39
0	39
0	39
0	39
0	39
0	39
0	42
0	42
0	42
0	42
0	42
0	42
0	42
0	42
0	42
0	42
0	42
0	42
0	42
0	42
0	45
0	45
0	45
0	45
0	45
0	45
0	45
0	45
0	45
0	45
0	45
0	45
0	45
0	45
0	45
0	45
0	45
0	45
0	45
0	45
0	45
0	45
0	45
0	45
0	45
0	45
0	45
0	45
0	45
0	45
0	45
0	45
0	48
0	48
0	48
0	48
0	48
0	48
0	48
0	48
0	48
0	48
0	48
0	48
0	48
0	48
0	48
0	48
0	51
0	51
0	51
0	51
0	51
0	51
0	51
0	51
0	51
0	51
0	51
0	51
0	51
0	51
0	51
0	51
0	51
0	51
0	51
0	51
0	51
0	51
0	51
0	54
0	54
0	54
0	54
0	54
0	54
0	54
0	54
0	54
0	54
0	54
0	54
0	54
0	54
0	54
0	54
0	57
0	57
0	57
0	57
0	57
0	57
0	57
0	57
0	57
0	57
0	57
0	57
0	57
0	57
0	57
0	57
0	57
0	57
0	57
0	60
0	60
0	60
0	60
0	60
0	60
0	60
0	60
0	60
0	60
0	60
0	60
0	60
0	60
0	60
0	60
0	60
0	63
0	63
0	63
0	63
0	63
0	63
0	63
0	63
0	63
0	66
0	66
0	66
0	66
0	66
0	66
0	66
0	66
0	66
0	69
0	69
0	69
0	69
0	69
0	69
0	69
0	69
0	69
0	72
0	72
0	72
0	72
0	72
0	72
0	72
0	72
0	72
0	72
0	72
0	72
0	72
0	72
0	72
0	75
0	75
0	75
0	75
0	75
0	75
0	75
0	75
0	75
0	75
0	75
0	75
0	75
0	78
0	78
0	78
0	78
0	78
0	78
0	78
0	78
0	78
0	78
0	78
0	81
0	81
0	81
0	81
0	81
0	81
0	81
0	81
0	84
0	84
0	84
0	84
0	84
0	84
0	84
0	84
0	87
0	87
0	87
0	87
0	87
0	87
0	87
0	87
0	87
0	90
0	90
0	90
0	93
0	93
0	93
0	93
0	93
0	93
0	96
0	96
0	96
0	96
0	99
0	99
0	99
0	102
0	102
0	102
0	102
0	102
0	102
0	105
0	105
0	105
0	105
0	108
0	108
0	108
0	108
0	108
0	108
0	111
0	111
0	114
0	114
0	114
0	114
0	114
0	114
0	114
0	117
0	117
0	117
0	117
0	117
0	120
0	120
0	120
0	120
0	120
0	126
0	126
0	126
0	126
0	129
0	129
0	129
0	129
0	129
0	129
0	132
0	132
0	132
0	132
0	132
0	132
0	132
0	135
0	135
0	138
0	138
0	138
0	138
0	138
0	138
0	141
0	141
0	141
0	141
0	141
0	144
0	144
0	144
0	144
0	144
0	144
0	147
0	147
0	147
0	147
0	150
0	150
0	150
0	150
0	150
0	153
0	153
0	156
0	165
0	165
0	165
0	171
0	171
0	171
0	174
0	174
0	174
0	174
0	174
0	177
0	177
0	180
0	186
0	189
0	189
0	189
0	192
0	192
0	195
0	213
0	213
0	216
0	219
0	222
0	225
0	237
0	249
0	264
0	291
0	351
0	483
0	483
1	33
1	33
1	33
1	33
1	33
1	33
1	33
1	33
1	33
1	33
1	33
1	33
1	33
1	33
1	33
1	33
1	33
1	33
1	33
1	33
1	33
1	33
1	33
1	33
1	33
1	33
1	33
1	33
1	33
1	36
1	36
1	36
1	36
1	36
1	36
1	36
1	36
1	36
1	36
1	36
1	36
1	36
1	36
1	36
1	36
1	36
1	36
1	36
1	36
1	36
1	36
1	36
1	36
1	36
1	36
1	36
1	36
1	36
1	36
1	39
1	39
1	39
1	39
1	39
1	39
1	39
1	39
1	39
1	39
1	39
1	39
1	39
1	39
1	39
1	39
1	39
1	39
1	39
1	39
1	39
1	39
1	39
1	42
1	42
1	42
1	42
1	42
1	42
1	42
1	42
1	42
1	42
1	42
1	42
1	42
1	42
1	42
1	42
1	42
1	42
1	42
1	42
1	42
1	42
1	42
1	42
1	42
1	42
1	42
1	42
1	42
1	45
1	45
1	45
1	45
1	45
1	45
1	45
1	45
1	45
1	45
1	45
1	45
1	45
1	45
1	45
1	45
1	45
1	45
1	45
1	45
1	45
1	45
1	45
1	45
1	48
1	48
1	48
1	48
1	48
1	48
1	48
1	48
1	48
1	48
1	48
1	48
1	48
1	48
1	48
1	48
1	48
1	48
1	48
1	48
1	48
1	48
1	48
1	48
1	48
1	48
1	51
1	51
1	51
1	51
1	51
1	51
1	51
1	51
1	51
1	51
1	51
1	51
1	51
1	51
1	51
1	51
1	51
1	51
1	51
1	51
1	51
1	51
1	51
1	51
1	51
1	51
1	51
1	54
1	54
1	54
1	54
1	54
1	54
1	54
1	54
1	54
1	54
1	54
1	54
1	54
1	54
1	54
1	54
1	54
1	54
1	54
1	54
1	54
1	54
1	54
1	54
1	57
1	57
1	57
1	57
1	57
1	57
1	57
1	57
1	57
1	57
1	57
1	57
1	57
1	57
1	57
1	60
1	60
1	60
1	60
1	60
1	60
1	60
1	60
1	60
1	60
1	60
1	60
1	60
1	60
1	60
1	60
1	60
1	60
1	60
1	63
1	63
1	63
1	63
1	63
1	63
1	63
1	63
1	63
1	63
1	63
1	63
1	63
1	63
1	63
1	63
1	63
1	63
1	63
1	63
1	63
1	63
1	63
1	66
1	66
1	66
1	66
1	66
1	66
1	66
1	66
1	66
1	66
1	66
1	66
1	66
1	66
1	66
1	66
1	66
1	66
1	66
1	66
1	66
1	66
1	66
1	66
1	66
1	66
1	69
1	69
1	69
1	69
1	69
1	69
1	69
1	69
1	69
1	69
1	69
1	69
1	72
1	72
1	72
1	72
1	72
1	72
1	72
1	72
1	72
1	72
1	72
1	72
1	72
1	72
1	72
1	75
1	75
1	75
1	75
1	75
1	75
1	75
1	75
1	75
1	75
1	75
1	75
1	75
1	78
1	78
1	78
1	78
1	78
1	78
1	78
1	78
1	78
1	78
1	78
1	78
1	78
1	78
1	78
1	78
1	81
1	81
1	81
1	81
1	81
1	81
1	81
1	81
1	81
1	81
1	81
1	81
1	81
1	81
1	81
1	84
1	84
1	84
1	84
1	84
1	84
1	84
1	84
1	84
1	84
1	87
1	87
1	87
1	87
1	87
1	87
1	87
1	87
1	87
1	87
1	87
1	87
1	87
1	87
1	87
1	87
1	90
1	90
1	90
1	90
1	90
1	90
1	93
1	93
1	93
1	93
1	93
1	93
1	93
1	93
1	93
1	93
1	93
1	93
1	93
1	93
1	96
1	96
1	96
1	96
1	96
1	96
1	96
1	96
1	96
1	96
1	96
1	96
1	96
1	96
1	99
1	99
1	99
1	99
1	99
1	99
1	102
1	102
1	102
1	102
1	102
1	102
1	102
1	102
1	105
1	105
1	105
1	105
1	105
1	105
1	105
1	105
1	105
1	105
1	108
1	108
1	108
1	108
1	108
1	108
1	108
1	108
1	108
1	111
1	111
1	111
1	111
1	111
1	111
1	114
1	114
1	114
1	114
1	117
1	117
1	117
1	117
1	117
1	117
1	117
1	117
1	117
1	117
1	117
1	120
1	120
1	123
1	123
1	123
1	123
1	126
1	126
1	126
1	126
1	126
1	126
1	126
1	126
1	126
1	126
1	129
1	129
1	129
1	129
1	129
1	132
1	132
1	132
1	132
1	132
1	132
1	132
1	132
1	132
1	132
1	135
1	135
1	135
1	135
1	138
1	138
1	138
1	138
1	138
1	141
1	141
1	141
1	141
1	144
1	144
1	144
1	147
1	147
1	150
1	150
1	150
1	150
1	150
1	153
1	153
1	153
1	153
1	156
1	156
1	156
1	156
1	156
1	156
1	156
1	156
1	156
1	156
1	159
1	159
1	159
1	159
1	159
1	159
1	159
1	162
1	162
1	162
1	162
1	162
1	165
1	165
1	165
1	165
1	168
1	168
1	168
1	168
1	171
1	171
1	174
1	174
1	174
1	174
1	174
1	174
1	177
1	177
1	180
1	180
1	183
1	183
1	186
1	186
1	186
1	186
1	186
1	186
1	186
1	192
1	195
1	198
1	198
1	201
1	201
1	201
1	204
1	204
1	204
1	204
1	204
1	207
1	207
1	210
1	210
1	210
1	213
1	219
1	222
1	222
1	222
1	222
1	225
1	231
1	231
1	234
1	237
1	240
1	243
1	246
1	249
1	252
1	255
1	258
1	258
1	264
1	264
1	273
1	276
1	276
1	279
1	285
1	285
1	288
1	288
1	294
1	300
1	300
1	315
1	336
1	351
1	360
1	372
1	375
1	393
1	396
2	33
2	33
2	33
2	33
2	33
2	33
2	33
2	33
2	33
2	33
2	33
2	33
2	33
2	33
2	33
2	33
2	33
2	33
2	33
2	33
2	33
2	33
2	33
2	33
2	33
2	33
2	33
2	33
2	33
2	33
2	33
2	33
2	33
2	33
2	33
2	33
2	33
2	33
2	33
2	36
2	36
2	36
2	36
2	36
2	36
2	36
2	36
2	36
2	36
2	36
2	36
2	36
2	36
2	36
2	36
2	36
2	36
2	36
2	36
2	36
2	36
2	36
2	36
2	36
2	36
2	36
2	36
2	36
2	36
2	36
2	36
2	36
2	36
2	36
2	36
2	36
2	36
2	36
2	36
2	39
2	39
2	39
2	39
2	39
2	39
2	39
2	39
2	39
2	39
2	39
2	39
2	39
2	39
2	39
2	39
2	39
2	39
2	39
2	39
2	39
2	39
2	39
2	39
2	39
2	39
2	39
2	39
2	39
2	39
2	39
2	39
2	39
2	39
2	39
2	39
2	39
2	39
2	39
2	39
2	39
2	42
2	42
2	42
2	42
2	42
2	42
2	42
2	42
2	42
2	42
2	42
2	42
2	42
2	42
2	42
2	42
2	42
2	42
2	42
2	42
2	42
2	42
2	42
2	42
2	42
2	42
2	42
2	42
2	42
2	45
2	45
2	45
2	45
2	45
2	45
2	45
2	45
2	45
2	45
2	45
2	45
2	45
2	45
2	45
2	45
2	45
2	45
2	45
2	45
2	45
2	45
2	45
2	45
2	48
2	48
2	48
2	48
2	48
2	48
2	48
2	48
2	48
2	48
2	48
2	48
2	48
2	48
2	48
2	48
2	48
2	48
2	48
2	48
2	48
2	48
2	48
2	48
2	48
2	48
2	48
2	48
2	48
2	48
2	48
2	51
2	51
2	51
2	51
2	51
2	51
2	51
2	51
2	51
2	51
2	51
2	51
2	51
2	51
2	51
2	51
2	51
2	51
2	51
2	51
2	51
2	51
2	51
2	51
2	51
2	51
2	51
2	51
2	51
2	51
2	54
2	54
2	54
2	54
2	54
2	54
2	54
2	54
2	54
2	54
2	54
2	54
2	54
2	54
2	54
2	54
2	54
2	54
2	54
2	54
2	54
2	54
2	54
2	57
2	57
2	57
2	57
2	57
2	57
2	57
2	57
2	57
2	57
2	57
2	57
2	60
2	60
2	60
2	60
2	60
2	60
2	60
2	60
2	60
2	60
2	60
2	60
2	60
2	60
2	60
2	60
2	60
2	60
2	63
2	63
2	63
2	63
2	63
2	63
2	63
2	63
2	63
2	63
2	63
2	63
2	63
2	63
2	63
2	63
2	66
2	66
2	66
2	66
2	66
2	66
2	66
2	66
2	66
2	66
2	66
2	66
2	66
2	66
2	66
2	66
2	69
2	69
2	69
2	69
2	69
2	69
2	69
2	69
2	69
2	69
2	69
2	69
2	69
2	69
2	69
2	69
2	69
2	69
2	69
2	69
2	69
2	72
2	72
2	72
2	72
2	72
2	72
2	72
2	72
2	72
2	72
2	72
2	72
2	75
2	75
2	75
2	75
2	75
2	75
2	75
2	75
2	75
2	75
2	78
2	78
2	78
2	78
2	78
2	78
2	78
2	78
2	78
2	81
2	81
2	81
2	81
2	81
2	84
2	84
2	84
2	84
2	84
2	84
2	84
2	84
2	84
2	84
2	84
2	84
2	84
2	84
2	84
2	84
2	84
2	87
2	87
2	87
2	87
2	87
2	87
2	87
2	87
2	87
2	87
2	90
2	90
2	90
2	90
2	90
2	93
2	93
2	93
2	93
2	93
2	93
2	96
2	96
2	96
2	96
2	96
2	99
2	99
2	99
2	99
2	99
2	99
2	99
2	99
2	99
2	99
2	99
2	99
2	99
2	99
2	99
2	99
2	99
2	99
2	99
2	99
2	99
2	102
2	102
2	102
2	102
2	102
2	102
2	102
2	105
2	105
2	108
2	108
2	108
2	108
2	108
2	108
2	108
2	108
2	108
2	108
2	108
2	108
2	108
2	108
2	111
2	111
2	111
2	111
2	114
2	114
2	114
2	114
2	114
2	114
2	114
2	114
2	114
2	117
2	117
2	120
2	120
2	120
2	123
2	123
2	123
2	123
2	123
2	123
2	126
2	126
2	126
2	129
2	129
2	129
2	132
2	132
2	135
2	135
2	135
2	135
2	138
2	138
2	138
2	138
2	138
2	138
2	138
2	141
2	144
2	144
2	144
2	147
2	147
2	147
2	150
2	159
2	162
2	162
2	162
2	162
2	165
2	168
2	168
2	168
2	168
2	174
2	174
2	174
2	174
2	174
2	174
2	174
2	174
2	174
2	177
2	180
2	189
2	192
2	195
2	198
2	201
2	207
2	213
2	213
2	216
2	228
2	258
2	327
2	357

## Sheet: Figure 2E
Frame	Length
0	33
0	33
0	33
0	33
0	33
0	33
0	33
0	33
0	33
0	33
0	33
0	33
0	33
0	33
0	33
0	33
0	33
0	33
0	33
0	33
0	33
0	33
0	33
0	33
0	33
0	33
0	33
0	33
0	33
0	33
0	33
0	33
0	33
0	33
0	33
0	33
0	36
0	36
0	36
0	36
0	36
0	36
0	36
0	36
0	36
0	36
0	36
0	36
0	36
0	36
0	36
0	36
0	36
0	36
0	36
0	36
0	36
0	36
0	36
0	36
0	36
0	39
0	39
0	39
0	39
0	39
0	39
0	39
0	39
0	39
0	39
0	39
0	39
0	39
0	39
0	39
0	39
0	39
0	39
0	39
0	39
0	39
0	39
0	39
0	39
0	39
0	39
0	39
0	39
0	39
0	39
0	39
0	42
0	42
0	42
0	42
0	42
0	42
0	42
0	42
0	42
0	42
0	42
0	42
0	42
0	42
0	42
0	42
0	42
0	42
0	42
0	45
0	45
0	45
0	45
0	45
0	45
0	45
0	45
0	45
0	45
0	45
0	45
0	45
0	45
0	45
0	45
0	45
0	45
0	45
0	45
0	45
0	45
0	45
0	45
0	45
0	45
0	45
0	48
0	48
0	48
0	48
0	48
0	48
0	48
0	48
0	48
0	48
0	48
0	48
0	48
0	48
0	48
0	48
0	48
0	48
0	48
0	48
0	48
0	48
0	48
0	48
0	48
0	48
0	51
0	51
0	51
0	51
0	51
0	51
0	51
0	51
0	51
0	51
0	51
0	51
0	51
0	51
0	51
0	51
0	51
0	51
0	51
0	54
0	54
0	54
0	54
0	54
0	54
0	54
0	54
0	54
0	54
0	54
0	54
0	54
0	54
0	54
0	54
0	54
0	54
0	54
0	54
0	54
0	54
0	57
0	57
0	57
0	57
0	57
0	57
0	57
0	57
0	57
0	57
0	57
0	57
0	57
0	57
0	57
0	57
0	57
0	57
0	57
0	57
0	57
0	57
0	57
0	57
0	60
0	60
0	60
0	60
0	60
0	60
0	60
0	60
0	60
0	60
0	60
0	63
0	63
0	63
0	63
0	63
0	63
0	63
0	63
0	63
0	63
0	63
0	63
0	63
0	63
0	63
0	63
0	63
0	63
0	63
0	66
0	66
0	66
0	66
0	66
0	66
0	66
0	66
0	66
0	66
0	66
0	66
0	66
0	66
0	66
0	66
0	66
0	66
0	66
0	66
0	66
0	66
0	66
0	66
0	69
0	69
0	69
0	69
0	69
0	69
0	69
0	69
0	69
0	69
0	69
0	69
0	69
0	69
0	69
0	72
0	72
0	72
0	72
0	72
0	72
0	72
0	72
0	72
0	72
0	72
0	72
0	72
0	72
0	72
0	72
0	72
0	72
0	72
0	72
0	72
0	72
0	72
0	72
0	72
0	75
0	75
0	75
0	75
0	75
0	75
0	75
0	75
0	75
0	75
0	75
0	75
0	75
0	75
0	75
0	78
0	78
0	78
0	78
0	78
0	78
0	78
0	78
0	78
0	78
0	78
0	78
0	78
0	78
0	78
0	78
0	81
0	81
0	81
0	81
0	81
0	81
0	81
0	81
0	81
0	81
0	81
0	81
0	81
0	81
0	84
0	84
0	84
0	84
0	84
0	84
0	84
0	84
0	84
0	84
0	84
0	84
0	84
0	87
0	87
0	87
0	87
0	87
0	87
0	87
0	87
0	87
0	87
0	87
0	87
0	90
0	90
0	90
0	90
0	90
0	90
0	90
0	90
0	90
0	93
0	93
0	93
0	93
0	93
0	93
0	93
0	96
0	96
0	96
0	96
0	96
0	96
0	96
0	96
0	96
0	96
0	96
0	99
0	99
0	99
0	99
0	99
0	99
0	99
0	99
0	99
0	99
0	102
0	102
0	102
0	102
0	102
0	105
0	105
0	105
0	105
0	108
0	108
0	108
0	108
0	108
0	108
0	108
0	108
0	108
0	108
0	108
0	108
0	108
0	108
0	108
0	111
0	111
0	111
0	111
0	111
0	114
0	114
0	114
0	114
0	114
0	114
0	114
0	114
0	114
0	114
0	114
0	114
0	114
0	114
0	114
0	117
0	117
0	117
0	117
0	117
0	117
0	120
0	120
0	120
0	120
0	120
0	123
0	123
0	123
0	126
0	126
0	126
0	126
0	129
0	129
0	129
0	129
0	129
0	132
0	132
0	132
0	132
0	135
0	135
0	135
0	135
0	138
0	138
0	138
0	138
0	141
0	141
0	141
0	141
0	141
0	141
0	144
0	144
0	144
0	144
0	144
0	144
0	144
0	144
0	147
0	147
0	150
0	150
0	150
0	150
0	153
0	153
0	153
0	156
0	156
0	159
0	159
0	159
0	159
0	159
0	159
0	159
0	162
0	162
0	165
0	165
0	168
0	168
0	174
0	174
0	177
0	180
0	180
0	183
0	186
0	186
0	186
0	189
0	189
0	189
0	192
0	192
0	195
0	198
0	198
0	198
0	201
0	207
0	207
0	213
0	213
0	216
0	216
0	216
0	219
0	219
0	222
0	228
0	228
0	231
0	231
0	231
0	234
0	234
0	240
0	243
0	246
0	249
0	261
0	261
0	261
0	270
0	273
0	276
0	276
0	276
0	279
0	294
0	300
0	303
0	321
0	330
0	333
0	336
0	339
0	339
0	351
0	363
0	366
0	375
0	375
0	384
0	384
0	396
0	399
0	405
0	426
0	426
0	429
0	432
0	435
0	450
0	456
0	501
0	549
0	552
0	555
0	633
0	669
0	804
1	33
1	33
1	33
1	33
1	33
1	33
1	33
1	33
1	33
1	33
1	33
1	33
1	33
1	33
1	33
1	33
1	33
1	33
1	33
1	33
1	33
1	33
1	33
1	33
1	33
1	33
1	33
1	33
1	33
1	33
1	33
1	33
1	33
1	33
1	33
1	33
1	33
1	33
1	33
1	33
1	33
1	33
1	33
1	33
1	33
1	33
1	33
1	33
1	33
1	33
1	33
1	33
1	33
1	33
1	33
1	36
1	36
1	36
1	36
1	36
1	36
1	36
1	36
1	36
1	36
1	36
1	36
1	36
1	36
1	36
1	36
1	36
1	36
1	36
1	36
1	36
1	36
1	36
1	36
1	36
1	36
1	36
1	36
1	36
1	36
1	36
1	36
1	36
1	36
1	36
1	36
1	36
1	36
1	36
1	36
1	36
1	36
1	36
1	36
1	36
1	36
1	36
1	36
1	36
1	36
1	39
1	39
1	39
1	39
1	39
1	39
1	39
1	39
1	39
1	39
1	39
1	39
1	39
1	39
1	39
1	39
1	39
1	39
1	39
1	39
1	39
1	39
1	39
1	39
1	39
1	39
1	39
1	39
1	39
1	39
1	39
1	39
1	39
1	39
1	39
1	39
1	39
1	39
1	39
1	39
1	39
1	39
1	39
1	39
1	39
1	39
1	39
1	39
1	39
1	42
1	42
1	42
1	42
1	42
1	42
1	42
1	42
1	42
1	42
1	42
1	42
1	42
1	42
1	42
1	42
1	42
1	42
1	42
1	42
1	42
1	42
1	42
1	42
1	42
1	42
1	42
1	42
1	42
1	42
1	42
1	42
1	42
1	42
1	42
1	42
1	42
1	42
1	42
1	42
1	45
1	45
1	45
1	45
1	45
1	45
1	45
1	45
1	45
1	45
1	45
1	45
1	45
1	45
1	45
1	45
1	45
1	45
1	45
1	45
1	45
1	45
1	45
1	45
1	45
1	45
1	45
1	45
1	45
1	45
1	45
1	45
1	45
1	45
1	45
1	45
1	45
1	45
1	45
1	45
1	45
1	45
1	45
1	45
1	45
1	48
1	48
1	48
1	48
1	48
1	48
1	48
1	48
1	48
1	48
1	48
1	48
1	48
1	48
1	48
1	48
1	48
1	48
1	48
1	48
1	48
1	48
1	48
1	48
1	48
1	48
1	48
1	48
1	48
1	48
1	48
1	48
1	48
1	48
1	48
1	48
1	48
1	48
1	48
1	48
1	48
1	48
1	51
1	51
1	51
1	51
1	51
1	51
1	51
1	51
1	51
1	51
1	51
1	51
1	51
1	51
1	51
1	51
1	51
1	51
1	51
1	51
1	51
1	51
1	51
1	51
1	51
1	51
1	51
1	51
1	51
1	51
1	51
1	51
1	51
1	51
1	51
1	51
1	51
1	51
1	54
1	54
1	54
1	54
1	54
1	54
1	54
1	54
1	54
1	54
1	54
1	54
1	54
1	54
1	54
1	54
1	54
1	54
1	54
1	54
1	54
1	54
1	54
1	54
1	54
1	54
1	54
1	54
1	54
1	54
1	54
1	54
1	54
1	54
1	54
1	54
1	54
1	54
1	57
1	57
1	57
1	57
1	57
1	57
1	57
1	57
1	57
1	57
1	57
1	57
1	57
1	57
1	57
1	57
1	57
1	57
1	57
1	57
1	57
1	57
1	57
1	57
1	57
1	57
1	57
1	57
1	57
1	57
1	57
1	57
1	60
1	60
1	60
1	60
1	60
1	60
1	60
1	60
1	60
1	60
1	60
1	60
1	60
1	60
1	60
1	60
1	60
1	60
1	60
1	60
1	60
1	60
1	60
1	60
1	60
1	60
1	60
1	60
1	60
1	60
1	60
1	60
1	60
1	60
1	63
1	63
1	63
1	63
1	63
1	63
1	63
1	63
1	63
1	63
1	63
1	63
1	63
1	63
1	63
1	63
1	63
1	63
1	63
1	63
1	63
1	63
1	63
1	63
1	63
1	63
1	63
1	66
1	66
1	66
1	66
1	66
1	66
1	66
1	66
1	66
1	66
1	66
1	66
1	66
1	66
1	66
1	66
1	66
1	66
1	66
1	66
1	66
1	66
1	66
1	66
1	66
1	66
1	66
1	66
1	66
1	66
1	66
1	66
1	66
1	66
1	66
1	66
1	66
1	66
1	66
1	66
1	66
1	66
1	66
1	66
1	66
1	69
1	69
1	69
1	69
1	69
1	69
1	69
1	69
1	69
1	69
1	69
1	69
1	69
1	69
1	69
1	69
1	69
1	69
1	69
1	69
1	69
1	69
1	69
1	69
1	69
1	69
1	69
1	69
1	69
1	69
1	69
1	69
1	69
1	69
1	72
1	72
1	72
1	72
1	72
1	72
1	72
1	72
1	72
1	72
1	72
1	72
1	72
1	72
1	72
1	72
1	72
1	72
1	72
1	72
1	72
1	72
1	72
1	72
1	72
1	72
1	72
1	72
1	75
1	75
1	75
1	75
1	75
1	75
1	75
1	75
1	75
1	75
1	75
1	75
1	75
1	75
1	75
1	75
1	75
1	75
1	75
1	75
1	75
1	75
1	75
1	75
1	75
1	75
1	75
1	75
1	75
1	75
1	75
1	75
1	75
1	75
1	75
1	78
1	78
1	78
1	78
1	78
1	78
1	78
1	78
1	78
1	78
1	78
1	78
1	78
1	78
1	78
1	78
1	78
1	78
1	78
1	78
1	78
1	78
1	78
1	78
1	78
1	78
1	81
1	81
1	81
1	81
1	81
1	81
1	81
1	81
1	81
1	81
1	81
1	81
1	81
1	81
1	81
1	81
1	81
1	81
1	81
1	81
1	81
1	81
1	81
1	81
1	81
1	81
1	81
1	81
1	81
1	81
1	84
1	84
1	84
1	84
1	84
1	84
1	84
1	84
1	84
1	84
1	84
1	84
1	84
1	84
1	84
1	84
1	84
1	84
1	84
1	84
1	84
1	84
1	87
1	87
1	87
1	87
1	87
1	87
1	87
1	87
1	87
1	87
1	87
1	87
1	87
1	90
1	90
1	90
1	90
1	90
1	90
1	90
1	90
1	90
1	90
1	90
1	90
1	90
1	90
1	90
1	90
1	90
1	90
1	90
1	90
1	90
1	93
1	93
1	93
1	93
1	93
1	93
1	93
1	93
1	93
1	93
1	93
1	93
1	93
1	93
1	93
1	93
1	93
1	96
1	96
1	96
1	96
1	96
1	96
1	96
1	96
1	96
1	96
1	96
1	96
1	96
1	96
1	96
1	96
1	96
1	96
1	96
1	96
1	99
1	99
1	99
1	99
1	99
1	99
1	99
1	99
1	99
1	99
1	99
1	99
1	99
1	99
1	102
1	102
1	102
1	102
1	102
1	102
1	102
1	102
1	102
1	102
1	102
1	102
1	102
1	102
1	102
1	102
1	102
1	102
1	102
1	102
1	102
1	105
1	105
1	105
1	105
1	105
1	105
1	105
1	105
1	105
1	105
1	105
1	105
1	105
1	105
1	105
1	108
1	108
1	108
1	108
1	108
1	108
1	108
1	108
1	108
1	108
1	108
1	108
1	108
1	108
1	108
1	108
1	108
1	108
1	108
1	108
1	108
1	111
1	111
1	111
1	111
1	111
1	111
1	111
1	111
1	111
1	111
1	111
1	111
1	114
1	114
1	114
1	114
1	114
1	114
1	114
1	114
1	114
1	114
1	114
1	114
1	114
1	114
1	114
1	114
1	114
1	114
1	114
1	117
1	117
1	117
1	117
1	117
1	117
1	117
1	117
1	117
1	117
1	120
1	120
1	120
1	120
1	120
1	120
1	120
1	120
1	120
1	120
1	120
1	120
1	120
1	120
1	120
1	123
1	123
1	123
1	123
1	123
1	123
1	123
1	123
1	123
1	123
1	123
1	123
1	123
1	123
1	126
1	126
1	126
1	126
1	126
1	126
1	126
1	126
1	129
1	129
1	129
1	129
1	129
1	129
1	129
1	129
1	129
1	129
1	129
1	129
1	129
1	132
1	132
1	132
1	132
1	132
1	132
1	132
1	132
1	132
1	132
1	132
1	132
1	132
1	135
1	135
1	135
1	135
1	135
1	135
1	135
1	135
1	135
1	135
1	135
1	135
1	138
1	138
1	138
1	141
1	141
1	141
1	141
1	141
1	141
1	141
1	144
1	144
1	144
1	144
1	147
1	147
1	147
1	147
1	147
1	147
1	147
1	147
1	147
1	150
1	150
1	150
1	150
1	153
1	153
1	153
1	153
1	153
1	156
1	156
1	159
1	159
1	159
1	159
1	162
1	162
1	165
1	165
1	165
1	168
1	168
1	171
1	171
1	171
1	174
1	174
1	174
1	174
1	177
1	177
1	177
1	177
1	177
1	177
1	177
1	177
1	177
1	180
1	180
1	180
1	183
1	183
1	183
1	183
1	183
1	186
1	186
1	186
1	186
1	189
1	189
1	189
1	189
1	189
1	192
1	192
1	195
1	195
1	195
1	195
1	195
1	198
1	198
1	201
1	201
1	201
1	204
1	204
1	207
1	207
1	207
1	210
1	210
1	210
1	210
1	213
1	216
1	216
1	216
1	219
1	219
1	219
1	219
1	222
1	222
1	225
1	225
1	225
1	228
1	231
1	234
1	234
1	234
1	240
1	246
1	246
1	249
1	258
1	261
1	261
1	264
1	264
1	270
1	270
1	273
1	273
1	273
1	291
1	291
1	291
1	300
1	303
1	309
1	309
1	324
1	324
1	336
1	339
1	357
1	378
1	405
1	411
1	420
1	420
1	423
1	423
1	438
1	510
1	528
1	537
1	585
1	618
1	621
1	621
1	627
2	33
2	33
2	33
2	33
2	33
2	33
2	33
2	33
2	33
2	33
2	33
2	33
2	33
2	33
2	33
2	33
2	33
2	33
2	33
2	33
2	33
2	33
2	33
2	33
2	33
2	33
2	33
2	33
2	33
2	33
2	33
2	33
2	33
2	33
2	33
2	33
2	33
2	33
2	33
2	33
2	33
2	33
2	33
2	33
2	33
2	33
2	33
2	33
2	33
2	33
2	33
2	33
2	33
2	33
2	33
2	36
2	36
2	36
2	36
2	36
2	36
2	36
2	36
2	36
2	36
2	36
2	36
2	36
2	36
2	36
2	36
2	36
2	36
2	36
2	36
2	36
2	36
2	36
2	36
2	36
2	36
2	36
2	39
2	39
2	39
2	39
2	39
2	39
2	39
2	39
2	39
2	39
2	39
2	39
2	39
2	39
2	39
2	39
2	39
2	39
2	39
2	39
2	39
2	39
2	39
2	39
2	39
2	39
2	42
2	42
2	42
2	42
2	42
2	42
2	42
2	42
2	42
2	42
2	42
2	42
2	42
2	42
2	42
2	42
2	42
2	42
2	42
2	42
2	42
2	42
2	42
2	42
2	42
2	42
2	42
2	42
2	42
2	42
2	42
2	45
2	45
2	45
2	45
2	45
2	45
2	45
2	45
2	45
2	45
2	45
2	45
2	45
2	45
2	45
2	45
2	45
2	45
2	45
2	45
2	45
2	45
2	45
2	45
2	45
2	45
2	45
2	45
2	45
2	45
2	48
2	48
2	48
2	48
2	48
2	48
2	48
2	48
2	48
2	48
2	48
2	48
2	48
2	48
2	48
2	48
2	48
2	48
2	48
2	48
2	48
2	48
2	48
2	48
2	48
2	48
2	48
2	51
2	51
2	51
2	51
2	51
2	51
2	51
2	51
2	51
2	51
2	51
2	51
2	51
2	51
2	51
2	51
2	51
2	51
2	51
2	54
2	54
2	54
2	54
2	54
2	54
2	54
2	54
2	54
2	54
2	54
2	54
2	54
2	54
2	54
2	54
2	54
2	54
2	54
2	54
2	54
2	54
2	54
2	54
2	54
2	54
2	54
2	54
2	57
2	57
2	57
2	57
2	57
2	57
2	57
2	57
2	57
2	57
2	57
2	57
2	57
2	57
2	57
2	57
2	57
2	57
2	57
2	57
2	57
2	60
2	60
2	60
2	60
2	60
2	60
2	60
2	60
2	60
2	60
2	60
2	60
2	60
2	63
2	63
2	63
2	63
2	63
2	63
[truncated: 317 more rows]

## Sheet: Figure 3A No selection
	No selection: Relative Gain Probability => log2(antisense/intergenic)
	Frame 0				Frame 1				Frame 2
ORF length (codons)	GC= 30%	GC = 40%	GC = 50%	GC = 60%	GC= 30%	GC = 40%	GC = 50%	GC = 60%	GC= 30%	GC = 40%	GC = 50%	GC = 60%
10	-0.160672	-0.136945	-0.106229	-0.0759022	-0.414222	-0.429507	-0.437148	-0.441215	-0.0128588	-0.0102292	-0.00717608	-0.00443003
11	-0.164533	-0.140077	-0.108512	-0.0773033	-0.377452	-0.403093	-0.418792	-0.429199	-0.0131518	-0.0104528	-0.00732492	-0.00450977
12	-0.168235	-0.143107	-0.110744	-0.0786872	-0.340294	-0.376448	-0.400335	-0.41715	-0.0134321	-0.0106687	-0.00747029	-0.00458844
13	-0.171785	-0.14604	-0.112928	-0.0800541	-0.30277	-0.349583	-0.381779	-0.40507	-0.0137003	-0.0108772	-0.00761232	-0.00466609
14	-0.175195	-0.14888	-0.115066	-0.0814044	-0.264899	-0.322508	-0.363126	-0.392959	-0.0139573	-0.0110788	-0.00775111	-0.00474272
15	-0.178472	-0.151632	-0.117158	-0.0827383	-0.226699	-0.29523	-0.344381	-0.380818	-0.0142038	-0.0112738	-0.00788678	-0.00481835
16	-0.181623	-0.1543	-0.119207	-0.0840562	-0.188188	-0.26776	-0.325546	-0.368647	-0.0144403	-0.0114625	-0.00801943	-0.00489301
17	-0.184656	-0.156888	-0.121213	-0.0853583	-0.149382	-0.240105	-0.306622	-0.356446	-0.0146675	-0.0116452	-0.00814916	-0.00496671
18	-0.187577	-0.159399	-0.123178	-0.0866449	-0.110295	-0.212272	-0.287613	-0.344217	-0.0148859	-0.0118223	-0.00827607	-0.00503948
19	-0.190392	-0.161837	-0.125103	-0.0879163	-0.070942	-0.184268	-0.268522	-0.331959	-0.015096	-0.0119938	-0.00840024	-0.00511132
20	-0.193107	-0.164204	-0.126989	-0.0891727	-0.0313355	-0.156101	-0.24935	-0.319673	-0.0152983	-0.0121602	-0.00852177	-0.00518227
21	-0.195728	-0.166505	-0.128838	-0.0904145	0.00851225	-0.127777	-0.230099	-0.30736	-0.0154931	-0.0123216	-0.00864073	-0.00525232
22	-0.198259	-0.168741	-0.13065	-0.0916418	0.04859	-0.0993016	-0.210772	-0.29502	-0.015681	-0.0124782	-0.00875721	-0.00532151
23	-0.200704	-0.170915	-0.132427	-0.092855	0.088887	-0.0706808	-0.191371	-0.282653	-0.0158623	-0.0126304	-0.00887129	-0.00538984
24	-0.203068	-0.17303	-0.13417	-0.0940543	0.129393	-0.0419202	-0.171898	-0.27026	-0.0160373	-0.0127781	-0.00898304	-0.00545734
25	-0.205355	-0.175089	-0.135879	-0.0952398	0.170099	-0.0130248	-0.152355	-0.257842	-0.0162063	-0.0129218	-0.00909252	-0.00552401
26	-0.207568	-0.177092	-0.137556	-0.096412	0.210996	0.0160003	-0.132743	-0.245398	-0.0163696	-0.0130614	-0.00919981	-0.00558987
27	-0.209712	-0.179044	-0.139202	-0.0975708	0.252076	0.0451504	-0.113065	-0.232929	-0.0165276	-0.0131972	-0.00930498	-0.00565495
28	-0.211789	-0.180945	-0.140816	-0.0987167	0.293331	0.0744211	-0.0933216	-0.220435	-0.0166805	-0.0133293	-0.00940808	-0.00571924
29	-0.213802	-0.182797	-0.142401	-0.0998498	0.334752	0.103808	-0.0735152	-0.207918	-0.0168284	-0.0134579	-0.00950917	-0.00578277
30	-0.215755	-0.184603	-0.143958	-0.10097	0.376335	0.133307	-0.0536473	-0.195376	-0.0169718	-0.0135831	-0.00960832	-0.00584555
31	-0.21765	-0.186364	-0.145486	-0.102078	0.418071	0.162915	-0.0337193	-0.182811	-0.0171107	-0.0137051	-0.00970558	-0.00590758
32	-0.219489	-0.188082	-0.146986	-0.103174	0.459955	0.192627	-0.0137328	-0.170224	-0.0172453	-0.013824	-0.009801	-0.0059689
33	-0.221275	-0.189759	-0.14846	-0.104259	0.50198	0.22244	0.00631072	-0.157613	-0.017376	-0.0139398	-0.00989463	-0.0060295
34	-0.22301	-0.191395	-0.149908	-0.105331	0.544141	0.252351	0.0264099	-0.14498	-0.0175027	-0.0140528	-0.00998653	-0.0060894
35	-0.224696	-0.192992	-0.151331	-0.106391	0.586433	0.282357	0.0465635	-0.132325	-0.0176258	-0.0141629	-0.0100767	-0.00614862
36	-0.226336	-0.194552	-0.152729	-0.107441	0.628851	0.312454	0.06677	-0.119649	-0.0177454	-0.0142704	-0.0101653	-0.00620715
37	-0.227931	-0.196076	-0.154103	-0.108479	0.67139	0.34264	0.0870283	-0.106951	-0.0178615	-0.0143753	-0.0102523	-0.00626503
38	-0.229484	-0.197565	-0.155454	-0.109506	0.714045	0.372911	0.107337	-0.0942319	-0.0179744	-0.0144776	-0.0103377	-0.00632225
39	-0.230995	-0.199021	-0.156782	-0.110522	0.756813	0.403265	0.127695	-0.0814923	-0.0180843	-0.0145776	-0.0104216	-0.00637882
40	-0.232466	-0.200444	-0.158087	-0.111528	0.799688	0.433699	0.148101	-0.0687322	-0.0181911	-0.0146753	-0.010504	-0.00643477
41	-0.2339	-0.201835	-0.159372	-0.112523	0.842667	0.464212	0.168554	-0.055952	-0.0182951	-0.0147707	-0.010585	-0.00649009
42	-0.235296	-0.203197	-0.160634	-0.113507	0.885747	0.494799	0.189054	-0.043152	-0.0183963	-0.0148639	-0.0106646	-0.00654481
43	-0.236658	-0.204528	-0.161877	-0.114482	0.928924	0.525461	0.209598	-0.0303324	-0.0184949	-0.0149551	-0.0107428	-0.00659892
44	-0.237985	-0.205831	-0.163099	-0.115446	0.972194	0.556193	0.230185	-0.0174936	-0.0185909	-0.0150442	-0.0108197	-0.00665244
45	-0.23928	-0.207107	-0.164302	-0.116401	1.01555	0.586994	0.250816	-0.00463585	-0.0186846	-0.0151314	-0.0108953	-0.00670538
46	-0.240544	-0.208356	-0.165485	-0.117346	1.059	0.617861	0.271489	0.00824062	-0.0187758	-0.0152166	-0.0109697	-0.00675775
47	-0.241777	-0.209579	-0.16665	-0.118281	1.10253	0.648794	0.292203	0.0211355	-0.0188648	-0.0153001	-0.0110428	-0.00680956
48	-0.242981	-0.210777	-0.167796	-0.119207	1.14615	0.67979	0.312956	0.0340486	-0.0189516	-0.0153817	-0.0111147	-0.00686081
49	-0.244157	-0.211951	-0.168925	-0.120123	1.18984	0.710847	0.333749	0.0469796	-0.0190364	-0.0154617	-0.0111855	-0.00691152
50	-0.245305	-0.213101	-0.170036	-0.121031	1.23361	0.741964	0.354581	0.0599282	-0.0191191	-0.0155399	-0.0112551	-0.00696169
51	-0.246428	-0.214228	-0.171131	-0.121929	1.27745	0.773138	0.37545	0.0728943	-0.0191998	-0.0156166	-0.0113236	-0.00701133
52	-0.247524	-0.215333	-0.172208	-0.122819	1.32136	0.804369	0.396355	0.0858776	-0.0192787	-0.0156917	-0.011391	-0.00706045
53	-0.248597	-0.216417	-0.17327	-0.1237	1.36535	0.835655	0.417297	0.0988777	-0.0193557	-0.0157653	-0.0114573	-0.00710907
54	-0.249645	-0.217479	-0.174315	-0.124572	1.4094	0.866994	0.438274	0.111895	-0.019431	-0.0158374	-0.0115226	-0.00715718
55	-0.250671	-0.218521	-0.175345	-0.125435	1.45351	0.898384	0.459285	0.124928	-0.0195046	-0.0159081	-0.0115869	-0.00720479
56	-0.251674	-0.219544	-0.17636	-0.126291	1.49769	0.929825	0.48033	0.137978	-0.0195765	-0.0159774	-0.0116502	-0.00725191
57	-0.252656	-0.220547	-0.17736	-0.127138	1.54193	0.961315	0.501408	0.151043	-0.0196469	-0.0160453	-0.0117125	-0.00729856
58	-0.253617	-0.221532	-0.178345	-0.127977	1.58623	0.992853	0.522518	0.164125	-0.0197157	-0.016112	-0.0117739	-0.00734473
59	-0.254558	-0.222498	-0.179316	-0.128807	1.63058	1.02444	0.54366	0.177222	-0.019783	-0.0161773	-0.0118344	-0.00739044
60	-0.255479	-0.223447	-0.180274	-0.12963	1.67499	1.05607	0.564833	0.190334	-0.0198489	-0.0162415	-0.0118939	-0.00743568
61	-0.256381	-0.224379	-0.181217	-0.130446	1.71946	1.08774	0.586037	0.203462	-0.0199134	-0.0163044	-0.0119526	-0.00748048
62	-0.257265	-0.225294	-0.182148	-0.131253	1.76398	1.11946	0.60727	0.216604	-0.0199766	-0.0163662	-0.0120104	-0.00752483
63	-0.258132	-0.226192	-0.183065	-0.132053	1.80855	1.15122	0.628533	0.229762	-0.0200385	-0.0164269	-0.0120674	-0.00756874
64	-0.258981	-0.227075	-0.183969	-0.132846	1.85317	1.18302	0.649824	0.242934	-0.020099	-0.0164864	-0.0121235	-0.00761221
65	-0.259813	-0.227943	-0.184861	-0.133631	1.89783	1.21486	0.671144	0.25612	-0.0201584	-0.0165449	-0.0121788	-0.00765527
66	-0.260629	-0.228795	-0.185741	-0.134409	1.94255	1.24674	0.692491	0.26932	-0.0202166	-0.0166023	-0.0122334	-0.0076979
67	-0.261429	-0.229633	-0.186609	-0.135179	1.98731	1.27865	0.713865	0.282535	-0.0202736	-0.0166587	-0.0122871	-0.00774012
68	-0.262214	-0.230457	-0.187465	-0.135943	2.03211	1.31061	0.735265	0.295763	-0.0203295	-0.0167141	-0.0123401	-0.00778193
69	-0.262984	-0.231266	-0.188309	-0.1367	2.07696	1.3426	0.756692	0.309005	-0.0203843	-0.0167686	-0.0123924	-0.00782334
70	-0.263739	-0.232062	-0.189142	-0.137449	2.12185	1.37462	0.778144	0.322261	-0.020438	-0.0168221	-0.0124439	-0.00786435
71	-0.264481	-0.232845	-0.189965	-0.138193	2.16678	1.40668	0.799621	0.33553	-0.0204908	-0.0168747	-0.0124948	-0.00790497
72	-0.265208	-0.233615	-0.190776	-0.138929	2.21175	1.43878	0.821123	0.348812	-0.0205425	-0.0169264	-0.0125449	-0.00794521
73	-0.265923	-0.234373	-0.191577	-0.139659	2.25676	1.4709	0.842649	0.362107	-0.0205932	-0.0169773	-0.0125943	-0.00798507
74	-0.266624	-0.235118	-0.192367	-0.140382	2.30181	1.50306	0.864198	0.375415	-0.020643	-0.0170273	-0.0126431	-0.00802455
75	-0.267313	-0.235851	-0.193147	-0.141099	2.3469	1.53525	0.885771	0.388735	-0.0206919	-0.0170764	-0.0126912	-0.00806367
76	-0.26799	-0.236573	-0.193917	-0.141809	2.39202	1.56747	0.907367	0.402068	-0.0207399	-0.0171248	-0.0127387	-0.00810242
77	-0.268654	-0.237283	-0.194677	-0.142514	2.43717	1.59973	0.928985	0.415413	-0.0207871	-0.0171724	-0.0127856	-0.00814081
78	-0.269307	-0.237982	-0.195427	-0.143212	2.48236	1.63201	0.950625	0.428771	-0.0208334	-0.0172192	-0.0128318	-0.00817885
79	-0.269949	-0.23867	-0.196169	-0.143904	2.52758	1.66432	0.972286	0.44214	-0.0208788	-0.0172653	-0.0128774	-0.00821654
80	-0.27058	-0.239348	-0.1969	-0.14459	2.57284	1.69665	0.993969	0.455522	-0.0209235	-0.0173106	-0.0129225	-0.00825389
81	-0.2712	-0.240015	-0.197623	-0.14527	2.61813	1.72902	1.01567	0.468915	-0.0209674	-0.0173552	-0.0129669	-0.0082909
82	-0.271809	-0.240672	-0.198337	-0.145944	2.66345	1.76141	1.0374	0.48232	-0.0210105	-0.0173991	-0.0130108	-0.00832757
83	-0.272408	-0.241319	-0.199042	-0.146613	2.70879	1.79383	1.05914	0.495736	-0.0210529	-0.0174424	-0.0130541	-0.00836392
84	-0.272998	-0.241956	-0.199738	-0.147275	2.75417	1.82627	1.0809	0.509164	-0.0210946	-0.0174849	-0.0130969	-0.00839993
85	-0.273577	-0.242584	-0.200426	-0.147932	2.79958	1.85874	1.10269	0.522602	-0.0211356	-0.0175269	-0.0131391	-0.00843563
86	-0.274147	-0.243203	-0.201105	-0.148584	2.84502	1.89123	1.12449	0.536052	-0.0211759	-0.0175682	-0.0131809	-0.00847101
87	-0.274708	-0.243813	-0.201777	-0.14923	2.89048	1.92375	1.14631	0.549513	-0.0212155	-0.0176088	-0.013222	-0.00850607
88	-0.27526	-0.244414	-0.20244	-0.149871	2.93597	1.95629	1.16815	0.562984	-0.0212545	-0.0176489	-0.0132627	-0.00854083
89	-0.275803	-0.245006	-0.203096	-0.150506	2.98148	1.98886	1.19001	0.576466	-0.0212928	-0.0176884	-0.0133029	-0.00857528
90	-0.276337	-0.245589	-0.203744	-0.151136	3.02702	2.02145	1.21189	0.589959	-0.0213305	-0.0177272	-0.0133426	-0.00860943
91	-0.276863	-0.246165	-0.204384	-0.151761	3.07259	2.05405	1.23378	0.603462	-0.0213676	-0.0177656	-0.0133818	-0.00864329
92	-0.277381	-0.246732	-0.205017	-0.152381	3.11818	2.08669	1.25569	0.616975	-0.0214041	-0.0178033	-0.0134205	-0.00867685
93	-0.277891	-0.247291	-0.205642	-0.152995	3.1638	2.11934	1.27762	0.630499	-0.0214401	-0.0178406	-0.0134588	-0.00871012
94	-0.278393	-0.247842	-0.20626	-0.153605	3.20944	2.15201	1.29956	0.644033	-0.0214754	-0.0178772	-0.0134966	-0.00874311
95	-0.278888	-0.248386	-0.206872	-0.154209	3.2551	2.18471	1.32152	0.657576	-0.0215103	-0.0179134	-0.013534	-0.00877581
96	-0.279374	-0.248923	-0.207476	-0.154809	3.30078	2.21742	1.3435	0.67113	-0.0215446	-0.0179491	-0.0135709	-0.00880824
97	-0.279854	-0.249452	-0.208073	-0.155404	3.34649	2.25015	1.36549	0.684693	-0.0215783	-0.0179842	-0.0136074	-0.00884039
98	-0.280327	-0.249973	-0.208664	-0.155994	3.39222	2.28291	1.3875	0.698265	-0.0216116	-0.0180189	-0.0136435	-0.00887228
99	-0.280792	-0.250488	-0.209248	-0.156579	3.43797	2.31568	1.40952	0.711847	-0.0216443	-0.0180531	-0.0136791	-0.00890389
100	-0.281251	-0.250996	-0.209825	-0.15716	3.48373	2.34847	1.43156	0.725439	-0.0216766	-0.0180868	-0.0137144	-0.00893524
101	-0.281703	-0.251497	-0.210397	-0.157736	3.52952	2.38128	1.45362	0.73904	-0.0217084	-0.0181201	-0.0137492	-0.00896633
102	-0.282148	-0.251992	-0.210961	-0.158307	3.57533	2.41411	1.47568	0.75265	-0.0217397	-0.0181529	-0.0137837	-0.00899716
103	-0.282587	-0.25248	-0.21152	-0.158874	3.62116	2.44695	1.49777	0.766269	-0.0217706	-0.0181853	-0.0138177	-0.00902773
104	-0.28302	-0.252962	-0.212073	-0.159437	3.66701	2.47981	1.51986	0.779897	-0.021801	-0.0182173	-0.0138514	-0.00905806
105	-0.283447	-0.253437	-0.212619	-0.159995	3.71288	2.51269	1.54198	0.793534	-0.0218309	-0.0182488	-0.0138847	-0.00908813
106	-0.283867	-0.253907	-0.21316	-0.160549	3.75876	2.54559	1.5641	0.807179	-0.0218605	-0.0182799	-0.0139176	-0.00911796
107	-0.284282	-0.25437	-0.213695	-0.161098	3.80466	2.5785	1.58624	0.820833	-0.0218896	-0.0183106	-0.0139502	-0.00914755
108	-0.284691	-0.254828	-0.214224	-0.161643	3.85058	2.61143	1.60839	0.834496	-0.0219183	-0.0183409	-0.0139824	-0.0091769
109	-0.285095	-0.255279	-0.214748	-0.162184	3.89652	2.64437	1.63056	0.848168	-0.0219466	-0.0183708	-0.0140142	-0.00920601
110	-0.285493	-0.255726	-0.215266	-0.162721	3.94247	2.67733	1.65273	0.861847	-0.0219745	-0.0184003	-0.0140457	-0.00923489
111	-0.285885	-0.256166	-0.215778	-0.163254	3.98844	2.7103	1.67492	0.875535	-0.0220021	-0.0184295	-0.0140769	-0.00926354
112	-0.286272	-0.256601	-0.216286	-0.163782	4.03443	2.74329	1.69713	0.889232	-0.0220292	-0.0184583	-0.0141077	-0.00929195
113	-0.286654	-0.257031	-0.216788	-0.164307	4.08043	2.7763	1.71934	0.902936	-0.022056	-0.0184867	-0.0141382	-0.00932015
114	-0.287031	-0.257455	-0.217285	-0.164828	4.12645	2.80931	1.74157	0.916648	-0.0220824	-0.0185148	-0.0141684	-0.00934812
115	-0.287403	-0.257875	-0.217776	-0.165344	4.17248	2.84235	1.76381	0.930369	-0.0221085	-0.0185425	-0.0141983	-0.00937587
116	-0.28777	-0.258289	-0.218263	-0.165857	4.21853	2.87539	1.78606	0.944097	-0.0221342	-0.0185699	-0.0142278	-0.0094034
117	-0.288133	-0.258698	-0.218745	-0.166366	4.26459	2.90845	1.80833	0.957833	-0.0221595	-0.0185969	-0.014257	-0.00943072
118	-0.28849	-0.259103	-0.219222	-0.166872	4.31067	2.94152	1.8306	0.971577	-0.0221846	-0.0186236	-0.014286	-0.00945783
119	-0.288843	-0.259502	-0.219694	-0.167373	4.35676	2.97461	1.85289	0.985328	-0.0222093	-0.01865	-0.0143146	-0.00948472
120	-0.289192	-0.259897	-0.220161	-0.167871	4.40287	3.00771	1.87518	0.999087	-0.0222337	-0.0186761	-0.0143429	-0.00951141
121	-0.289536	-0.260287	-0.220624	-0.168365	4.44899	3.04082	1.89749	1.01285	-0.0222578	-0.0187018	-0.0143709	-0.00953789
122	-0.289876	-0.260673	-0.221082	-0.168856	4.49512	3.07394	1.91981	1.02663	-0.0222815	-0.0187273	-0.0143987	-0.00956417
123	-0.290211	-0.261054	-0.221536	-0.169343	4.54126	3.10708	1.94214	1.04041	-0.022305	-0.0187524	-0.0144262	-0.00959025
124	-0.290543	-0.261431	-0.221985	-0.169826	4.58742	3.14023	1.96448	1.0542	-0.0223281	-0.0187773	-0.0144534	-0.00961614
125	-0.29087	-0.261804	-0.22243	-0.170306	4.63359	3.17339	1.98683	1.06799	-0.022351	-0.0188018	-0.0144803	-0.00964182
126	-0.291193	-0.262172	-0.22287	-0.170782	4.67978	3.20656	2.00919	1.08179	-0.0223736	-0.0188261	-0.0145069	-0.00966731
127	-0.291512	-0.262536	-0.223307	-0.171255	4.72597	3.23975	2.03157	1.0956	-0.0223959	-0.0188501	-0.0145333	-0.00969261
128	-0.291827	-0.262896	-0.223739	-0.171725	4.77218	3.27294	2.05395	1.10942	-0.0224179	-0.0188738	-0.0145594	-0.00971772
129	-0.292139	-0.263252	-0.224166	-0.172191	4.8184	3.30615	2.07634	1.12324	-0.0224397	-0.0188973	-0.0145853	-0.00974265
130	-0.292447	-0.263604	-0.22459	-0.172654	4.86463	3.33936	2.09874	1.13707	-0.0224612	-0.0189205	-0.0146109	-0.00976739
131	-0.292751	-0.263952	-0.22501	-0.173113	4.91087	3.37259	2.12115	1.15091	-0.0224824	-0.0189434	-0.0146363	-0.00979194
132	-0.293051	-0.264297	-0.225426	-0.17357	4.95712	3.40583	2.14357	1.16475	-0.0225034	-0.018966	-0.0146614	-0.00981631
133	-0.293348	-0.264637	-0.225838	-0.174023	5.00339	3.43908	2.166	1.1786	-0.0225241	-0.0189885	-0.0146863	-0.00984051
134	-0.293642	-0.264974	-0.226246	-0.174473	5.04966	3.47234	2.18844	1.19246	-0.0225446	-0.0190106	-0.0147109	-0.00986453
135	-0.293932	-0.265307	-0.22665	-0.17492	5.09595	3.50561	2.21089	1.20632	-0.0225648	-0.0190325	-0.0147353	-0.00988837
136	-0.294218	-0.265637	-0.22705	-0.175363	5.14225	3.53889	2.23334	1.22019	-0.0225848	-0.0190542	-0.0147595	-0.00991204
137	-0.294502	-0.265963	-0.227447	-0.175804	5.18855	3.57218	2.25581	1.23407	-0.0226046	-0.0190757	-0.0147834	-0.00993554
138	-0.294782	-0.266285	-0.22784	-0.176241	5.23487	3.60548	2.27828	1.24795	-0.0226241	-0.0190969	-0.0148071	-0.00995886
139	-0.295059	-0.266604	-0.22823	-0.176676	5.2812	3.63879	2.30076	1.26184	-0.0226434	-0.0191178	-0.0148306	-0.00998202
140	-0.295332	-0.26692	-0.228616	-0.177107	5.32753	3.6721	2.32326	1.27573	-0.0226625	-0.0191386	-0.0148539	-0.010005
141	-0.295603	-0.267233	-0.228998	-0.177536	5.37388	3.70543	2.34575	1.28963	-0.0226813	-0.0191591	-0.0148769	-0.0100278
142	-0.295871	-0.267542	-0.229377	-0.177962	5.42024	3.73877	2.36826	1.30354	-0.0227	-0.0191794	-0.0148998	-0.0100505
143	-0.296135	-0.267848	-0.229753	-0.178384	5.4666	3.77211	2.39078	1.31745	-0.0227184	-0.0191995	-0.0149224	-0.010073
144	-0.296397	-0.268151	-0.230125	-0.178804	5.51297	3.80547	2.4133	1.33137	-0.0227367	-0.0192194	-0.0149448	-0.0100954
145	-0.296656	-0.268451	-0.230494	-0.179221	5.55936	3.83883	2.43583	1.34529	-0.0227547	-0.0192391	-0.014967	-0.0101176
146	-0.296912	-0.268747	-0.23086	-0.179636	5.60575	3.8722	2.45837	1.35922	-0.0227725	-0.0192586	-0.014989	-0.0101396
147	-0.297165	-0.269041	-0.231223	-0.180047	5.65215	3.90558	2.48092	1.37316	-0.0227901	-0.0192778	-0.0150108	-0.0101615
148	-0.297415	-0.269331	-0.231582	-0.180456	5.69856	3.93897	2.50348	1.3871	-0.0228076	-0.0192969	-0.0150325	-0.0101832
149	-0.297663	-0.269619	-0.231938	-0.180862	5.74498	3.97236	2.52604	1.40104	-0.0228248	-0.0193158	-0.0150539	-0.0102048
150	-0.297908	-0.269904	-0.232291	-0.181265	5.7914	4.00577	2.54861	1.415	-0.0228419	-0.0193345	-0.0150751	-0.0102262
151	-0.298151	-0.270186	-0.232641	-0.181665	5.83784	4.03918	2.57119	1.42896	-0.0228587	-0.019353	-0.0150961	-0.0102475
152	-0.298391	-0.270465	-0.232988	-0.182063	5.88428	4.0726	2.59377	1.44292	-0.0228754	-0.0193713	-0.015117	-0.0102686
153	-0.298628	-0.270742	-0.233332	-0.182459	5.93073	4.10603	2.61637	1.45689	-0.0228919	-0.0193894	-0.0151377	-0.0102896
154	-0.298863	-0.271016	-0.233673	-0.182851	5.97719	4.13946	2.63897	1.47086	-0.0229083	-0.0194073	-0.0151582	-0.0103105
155	-0.299095	-0.271287	-0.234011	-0.183241	6.02366	4.17291	2.66157	1.48484	-0.0229244	-0.0194251	-0.0151785	-0.0103312
156	-0.299325	-0.271555	-0.234347	-0.183629	6.07013	4.20636	2.68418	1.49883	-0.0229404	-0.0194427	-0.0151986	-0.0103517
157	-0.299553	-0.271821	-0.234679	-0.184014	6.11661	4.23982	2.7068	1.51282	-0.0229562	-0.0194601	-0.0152186	-0.0103722
158	-0.299778	-0.272084	-0.235009	-0.184397	6.1631	4.27328	2.72943	1.52681	-0.0229719	-0.0194773	-0.0152384	-0.0103925
159	-0.300001	-0.272345	-0.235335	-0.184777	6.2096	4.30675	2.75207	1.54081	-0.0229874	-0.0194944	-0.015258	-0.0104126
160	-0.300222	-0.272603	-0.23566	-0.185154	6.2561	4.34023	2.77471	1.55482	-0.0230027	-0.0195113	-0.0152774	-0.0104326
161	-0.30044	-0.272859	-0.235981	-0.18553	6.30261	4.37372	2.79735	1.56883	-0.0230179	-0.0195281	-0.0152967	-0.0104525
162	-0.300657	-0.273112	-0.2363	-0.185902	6.34912	4.40721	2.82001	1.58284	-0.0230329	-0.0195446	-0.0153158	-0.0104723
163	-0.300871	-0.273363	-0.236616	-0.186273	6.39565	4.44071	2.84266	1.59686	-0.0230478	-0.0195611	-0.0153348	-0.0104919
164	-0.301083	-0.273612	-0.23693	-0.186641	6.44218	4.47422	2.86533	1.61089	-0.0230625	-0.0195773	-0.0153536	-0.0105114
165	-0.301293	-0.273858	-0.237241	-0.187007	6.48872	4.50773	2.888	1.62492	-0.0230771	-0.0195935	-0.0153722	-0.0105307
166	-0.3015	-0.274102	-0.237549	-0.18737	6.53526	4.54125	2.91068	1.63895	-0.0230915	-0.0196094	-0.0153907	-0.01055
167	-0.301706	-0.274344	-0.237855	-0.187731	6.58181	4.57477	2.93336	1.65299	-0.0231058	-0.0196252	-0.0154091	-0.0105691
168	-0.30191	-0.274584	-0.238159	-0.18809	6.62837	4.6083	2.95606	1.66704	-0.0231199	-0.0196409	-0.0154272	-0.0105881
169	-0.302112	-0.274821	-0.23846	-0.188447	6.67493	4.64184	2.97875	1.68109	-0.0231339	-0.0196564	-0.0154453	-0.0106069
170	-0.302311	-0.275057	-0.238759	-0.188801	6.7215	4.67539	3.00145	1.69514	-0.0231478	-0.0196718	-0.0154632	-0.0106257
171	-0.302509	-0.27529	-0.239055	-0.189154	6.76807	4.70894	3.02416	1.7092	-0.0231615	-0.019687	-0.0154809	-0.0106443
172	-0.302705	-0.275521	-0.239349	-0.189504	6.81466	4.74249	3.04687	1.72326	-0.0231751	-0.0197021	-0.0154985	-0.0106628
173	-0.302899	-0.27575	-0.23964	-0.189851	6.86124	4.77605	3.06959	1.73733	-0.0231886	-0.0197171	-0.0155159	-0.0106812
174	-0.303092	-0.275976	-0.23993	-0.190197	6.90784	4.80962	3.09232	1.7514	-0.0232019	-0.0197319	-0.0155332	-0.0106994
175	-0.303282	-0.276201	-0.240217	-0.190541	6.95443	4.8432	3.11505	1.76547	-0.0232151	-0.0197466	-0.0155504	-0.0107176
176	-0.303471	-0.276424	-0.240502	-0.190882	7.00104	4.87677	3.13779	1.77956	-0.0232282	-0.0197611	-0.0155675	-0.0107356
177	-0.303657	-0.276645	-0.240784	-0.191222	7.04765	4.91036	3.16053	1.79364	-0.0232412	-0.0197756	-0.0155844	-0.0107535
178	-0.303843	-0.276864	-0.241064	-0.191559	7.09426	4.94395	3.18327	1.80773	-0.023254	-0.0197899	-0.0156011	-0.0107713
179	-0.304026	-0.277081	-0.241343	-0.191894	7.14089	4.97755	3.20603	1.82182	-0.0232667	-0.019804	-0.0156177	-0.010789
180	-0.304208	-0.277296	-0.241619	-0.192228	7.18751	5.01115	3.22878	1.83592	-0.0232793	-0.0198181	-0.0156342	-0.0108066
181	-0.304388	-0.277509	-0.241893	-0.192559	7.23414	5.04475	3.25154	1.85002	-0.0232918	-0.019832	-0.0156506	-0.0108241
182	-0.304566	-0.277721	-0.242165	-0.192888	7.28078	5.07836	3.27431	1.86413	-0.0233041	-0.0198458	-0.0156669	-0.0108415
183	-0.304743	-0.27793	-0.242434	-0.193216	7.32742	5.11198	3.29708	1.87824	-0.0233164	-0.0198595	-0.015683	-0.0108587
184	-0.304918	-0.278138	-0.242702	-0.193541	7.37407	5.1456	3.31986	1.89235	-0.0233285	-0.019873	-0.015699	-0.0108759
185	-0.305092	-0.278344	-0.242968	-0.193864	7.42072	5.17923	3.34264	1.90647	-0.0233405	-0.0198865	-0.0157148	-0.0108929
186	-0.305264	-0.278549	-0.243232	-0.194186	7.46738	5.21286	3.36543	1.92059	-0.0233524	-0.0198998	-0.0157306	-0.0109099
187	-0.305434	-0.278751	-0.243493	-0.194505	7.51404	5.2465	3.38822	1.93472	-0.0233642	-0.019913	-0.0157462	-0.0109267
188	-0.305603	-0.278952	-0.243753	-0.194823	7.56071	5.28014	3.41102	1.94885	-0.0233759	-0.0199261	-0.0157617	-0.0109434
189	-0.305771	-0.279151	-0.244011	-0.195139	7.60738	5.31379	3.43382	1.96298	-0.0233875	-0.0199391	-0.0157771	-0.0109601
190	-0.305937	-0.279349	-0.244267	-0.195453	7.65406	5.34744	3.45663	1.97712	-0.023399	-0.019952	-0.0157924	-0.0109766
191	-0.306101	-0.279545	-0.244521	-0.195765	7.70074	5.38109	3.47944	1.99126	-0.0234104	-0.0199647	-0.0158075	-0.010993
192	-0.306264	-0.279739	-0.244773	-0.196075	7.74743	5.41475	3.50226	2.00541	-0.0234217	-0.0199774	-0.0158226	-0.0110093
193	-0.306426	-0.279932	-0.245024	-0.196384	7.79412	5.44842	3.52508	2.01956	-0.0234329	-0.0199899	-0.0158375	-0.0110256
194	-0.306586	-0.280123	-0.245272	-0.196691	7.84081	5.48209	3.5479	2.03371	-0.023444	-0.0200024	-0.0158523	-0.0110417
195	-0.306745	-0.280312	-0.245519	-0.196996	7.88751	5.51576	3.57073	2.04787	-0.023455	-0.0200147	-0.015867	-0.0110578
196	-0.306902	-0.2805	-0.245764	-0.197299	7.93422	5.54944	3.59356	2.06203	-0.0234659	-0.020027	-0.0158816	-0.0110737
197	-0.307059	-0.280687	-0.246007	-0.1976	7.98092	5.58313	3.6164	2.0762	-0.0234767	-0.0200391	-0.0158961	-0.0110895
198	-0.307213	-0.280872	-0.246248	-0.1979	8.02764	5.61681	3.63924	2.09036	-0.0234874	-0.0200512	-0.0159105	-0.0111053
199	-0.307367	-0.281055	-0.246488	-0.198198	8.07435	5.6505	3.66209	2.10454	-0.023498	-0.0200631	-0.0159248	-0.011121
200	-0.307519	-0.281237	-0.246726	-0.198494	8.12107	5.6842	3.68494	2.11871	-0.0235085	-0.020075	-0.015939	-0.0111365
201	-0.30767	-0.281418	-0.246962	-0.198789	8.1678	5.7179	3.7078	2.13289	-0.0235189	-0.0200867	-0.015953	-0.011152
202	-0.30782	-0.281597	-0.247197	-0.199082	8.21453	5.7516	3.73066	2.14707	-0.0235293	-0.0200984	-0.015967	-0.0111674
203	-0.307968	-0.281774	-0.24743	-0.199373	8.26126	5.78531	3.75352	2.16126	-0.0235396	-0.0201099	-0.0159809	-0.0111827
204	-0.308115	-0.281951	-0.247661	-0.199663	8.308	5.81902	3.77639	2.17545	-0.0235497	-0.0201214	-0.0159946	-0.0111979
205	-0.308261	-0.282126	-0.247891	-0.199951	8.35474	5.85274	3.79926	2.18964	-0.0235598	-0.0201328	-0.0160083	-0.011213
206	-0.308406	-0.282299	-0.248119	-0.200237	8.40148	5.88646	3.82213	2.20384	-0.0235698	-0.0201441	-0.0160219	-0.011228
207	-0.308549	-0.282471	-0.248345	-0.200522	8.44823	5.92018	3.84501	2.21804	-0.0235797	-0.0201553	-0.0160353	-0.011243
208	-0.308692	-0.282642	-0.24857	-0.200805	8.49498	5.95391	3.86789	2.23224	-0.0235896	-0.0201664	-0.0160487	-0.0112578
209	-0.308833	-0.282812	-0.248793	-0.201087	8.54174	5.98764	3.89078	2.24644	-0.0235993	-0.0201774	-0.016062	-0.0112726
210	-0.308973	-0.28298	-0.249015	-0.201367	8.5885	6.02138	3.91367	2.26065	-0.023609	-0.0201884	-0.0160752	-0.0112873
211	-0.309112	-0.283147	-0.249235	-0.201645	8.63526	6.05512	3.93657	2.27487	-0.0236186	-0.0201992	-0.0160883	-0.0113019
212	-0.30925	-0.283312	-0.249454	-0.201922	8.68203	6.08886	3.95947	2.28908	-0.0236281	-0.02021	-0.0161013	-0.0113164
213	-0.309387	-0.283477	-0.249671	-0.202198	8.7288	6.12261	3.98237	2.3033	-0.0236376	-0.0202207	-0.0161142	-0.0113309
214	-0.309522	-0.28364	-0.249887	-0.202472	8.77557	6.15636	4.00527	2.31752	-0.0236469	-0.0202313	-0.0161271	-0.0113452
215	-0.309657	-0.283802	-0.250101	-0.202744	8.82235	6.19011	4.02818	2.33175	-0.0236562	-0.0202418	-0.0161398	-0.0113595
216	-0.30979	-0.283963	-0.250314	-0.203015	8.86913	6.22387	4.05109	2.34598	-0.0236655	-0.0202522	-0.0161524	-0.0113737
217	-0.309923	-0.284122	-0.250526	-0.203285	8.91592	6.25763	4.07401	2.36021	-0.0236746	-0.0202626	-0.016165	-0.0113878
218	-0.310054	-0.28428	-0.250736	-0.203553	8.96271	6.29139	4.09693	2.37445	-0.0236837	-0.0202729	-0.0161775	-0.0114018
219	-0.310184	-0.284437	-0.250944	-0.203819	9.0095	6.32516	4.11985	2.38868	-0.0236927	-0.0202831	-0.0161899	-0.0114158
220	-0.310314	-0.284593	-0.251152	-0.204084	9.05629	6.35893	4.14278	2.40292	-0.0237016	-0.0202932	-0.0162022	-0.0114297
221	-0.310442	-0.284748	-0.251357	-0.204348	9.10309	6.3927	4.16571	2.41717	-0.0237105	-0.0203033	-0.0162144	-0.0114435
222	-0.310569	-0.284902	-0.251562	-0.20461	9.14989	6.42648	4.18864	2.43142	-0.0237192	-0.0203133	-0.0162265	-0.0114572
223	-0.310696	-0.285054	-0.251765	-0.204871	9.19669	6.46026	4.21158	2.44567	-0.023728	-0.0203232	-0.0162386	-0.0114709
224	-0.310821	-0.285206	-0.251967	-0.205131	9.2435	6.49404	4.23452	2.45992	-0.0237366	-0.020333	-0.0162506	-0.0114844
225	-0.310946	-0.285356	-0.252167	-0.205389	9.29031	6.52783	4.25747	2.47418	-0.0237452	-0.0203428	-0.0162625	-0.0114979
226	-0.311069	-0.285505	-0.252366	-0.205646	9.33712	6.56162	4.28041	2.48843	-0.0237537	-0.0203525	-0.0162743	-0.0115114
227	-0.311192	-0.285653	-0.252564	-0.205901	9.38394	6.59541	4.30336	2.5027	-0.0237622	-0.0203621	-0.016286	-0.0115247
228	-0.311313	-0.285801	-0.252761	-0.206155	9.43076	6.62921	4.32632	2.51696	-0.0237706	-0.0203716	-0.0162977	-0.011538
229	-0.311434	-0.285947	-0.252956	-0.206408	9.47758	6.66301	4.34927	2.53123	-0.0237789	-0.0203811	-0.0163093	-0.0115512
230	-0.311554	-0.286092	-0.25315	-0.206659	9.52441	6.69681	4.37223	2.5455	-0.0237871	-0.0203905	-0.0163208	-0.0115643
231	-0.311673	-0.286235	-0.253343	-0.206909	9.57124	6.73062	4.39519	2.55977	-0.0237953	-0.0203998	-0.0163322	-0.0115774
232	-0.311791	-0.286378	-0.253534	-0.207158	9.61807	6.76442	4.41816	2.57405	-0.0238035	-0.0204091	-0.0163436	-0.0115904
233	-0.311908	-0.28652	-0.253725	-0.207405	9.6649	6.79824	4.44113	2.58833	-0.0238116	-0.0204183	-0.0163549	-0.0116033
234	-0.312024	-0.286661	-0.253914	-0.207652	9.71174	6.83205	4.4641	2.60261	-0.0238196	-0.0204275	-0.0163661	-0.0116162
235	-0.31214	-0.286801	-0.254102	-0.207897	9.75858	6.86587	4.48707	2.61689	-0.0238275	-0.0204365	-0.0163772	-0.011629
236	-0.312254	-0.28694	-0.254288	-0.20814	9.80542	6.89969	4.51005	2.63118	-0.0238354	-0.0204456	-0.0163883	-0.0116417
237	-0.312368	-0.287078	-0.254474	-0.208383	9.85226	6.93351	4.53303	2.64547	-0.0238433	-0.0204545	-0.0163993	-0.0116543
238	-0.312481	-0.287215	-0.254658	-0.208624	9.89911	6.96733	4.55602	2.65976	-0.0238511	-0.0204634	-0.0164102	-0.0116669
239	-0.312593	-0.287351	-0.254842	-0.208864	9.94596	7.00116	4.579	2.67405	-0.0238588	-0.0204722	-0.0164211	-0.0116794
240	-0.312704	-0.287486	-0.255024	-0.209102	9.99282	7.03499	4.60199	2.68835	-0.0238665	-0.020481	-0.0164319	-0.0116919
241	-0.312815	-0.28762	-0.255205	-0.20934	10.0397	7.06883	4.62499	2.70265	-0.0238741	-0.0204897	-0.0164426	-0.0117043
242	-0.312924	-0.287754	-0.255384	-0.209576	10.0865	7.10266	4.64798	2.71695	-0.0238816	-0.0204983	-0.0164532	-0.0117166
243	-0.313033	-0.287886	-0.255563	-0.209811	10.1334	7.1365	4.67098	2.73126	-0.0238891	-0.0205069	-0.0164638	-0.0117289
244	-0.313141	-0.288017	-0.255741	-0.210045	10.1803	7.17034	4.69398	2.74557	-0.0238966	-0.0205154	-0.0164743	-0.0117411
245	-0.313249	-0.288148	-0.255917	-0.210277	10.2271	7.20419	4.71698	2.75988	-0.023904	-0.0205239	-0.0164848	-0.0117532
246	-0.313355	-0.288278	-0.256093	-0.210509	10.274	7.23803	4.73999	2.77419	-0.0239113	-0.0205323	-0.0164952	-0.0117652
247	-0.313461	-0.288407	-0.256267	-0.210739	10.3209	7.27188	4.763	2.78851	-0.0239186	-0.0205406	-0.0165055	-0.0117773
248	-0.313566	-0.288534	-0.25644	-0.210968	10.3677	7.30573	4.78601	2.80282	-0.0239258	-0.0205489	-0.0165157	-0.0117892
249	-0.31367	-0.288662	-0.256612	-0.211196	10.4146	7.33959	4.80902	2.81714	-0.023933	-0.0205571	-0.0165259	-0.0118011
250	-0.313774	-0.288788	-0.256784	-0.211423	10.4615	7.37345	4.83204	2.83147	-0.0239402	-0.0205653	-0.0165361	-0.0118129
251	-0.313877	-0.288913	-0.256954	-0.211649	10.5084	7.4073	4.85506	2.84579	-0.0239473	-0.0205734	-0.0165461	-0.0118247
252	-0.313979	-0.289038	-0.257123	-0.211874	10.5552	7.44117	4.87808	2.86012	-0.0239543	-0.0205815	-0.0165561	-0.0118364
253	-0.314081	-0.289161	-0.257291	-0.212097	10.6021	7.47503	4.9011	2.87445	-0.0239613	-0.0205895	-0.0165661	-0.011848
254	-0.314181	-0.289284	-0.257458	-0.21232	10.649	7.5089	4.92413	2.88878	-0.0239682	-0.0205975	-0.016576	-0.0118596
255	-0.314282	-0.289407	-0.257624	-0.212541	10.6959	7.54276	4.94716	2.90312	-0.0239751	-0.0206054	-0.0165858	-0.0118711
256	-0.314381	-0.289528	-0.257789	-0.212761	10.7428	7.57664	4.97019	2.91745	-0.023982	-0.0206133	-0.0165956	-0.0118826
257	-0.31448	-0.289648	-0.257953	-0.21298	10.7897	7.61051	4.99323	2.93179	-0.0239888	-0.0206211	-0.0166053	-0.011894
258	-0.314578	-0.289768	-0.258116	-0.213198	10.8366	7.64438	5.01626	2.94613	-0.0239955	-0.0206288	-0.0166149	-0.0119053
259	-0.314675	-0.289887	-0.258279	-0.213415	10.8835	7.67826	5.0393	2.96048	-0.0240022	-0.0206365	-0.0166245	-0.0119166
260	-0.314772	-0.290005	-0.25844	-0.213631	10.9304	7.71214	5.06234	2.97482	-0.0240089	-0.0206442	-0.016634	-0.0119278
261	-0.314868	-0.290123	-0.2586	-0.213846	10.9773	7.74602	5.08539	2.98917	-0.0240155	-0.0206518	-0.0166435	-0.011939
262	-0.314963	-0.290239	-0.25876	-0.21406	11.0242	7.77991	5.10843	3.00352	-0.024022	-0.0206593	-0.0166529	-0.0119501
263	-0.315058	-0.290355	-0.258918	-0.214273	11.0711	7.8138	5.13148	3.01787	-0.0240286	-0.0206668	-0.0166623	-0.0119612
264	-0.315152	-0.290471	-0.259075	-0.214485	11.118	7.84768	5.15453	3.03223	-0.024035	-0.0206743	-0.0166716	-0.0119722
265	-0.315246	-0.290585	-0.259232	-0.214696	11.1649	7.88158	5.17759	3.04659	-0.0240415	-0.0206817	-0.0166808	-0.0119832
266	-0.315339	-0.290699	-0.259388	-0.214905	11.2118	7.91547	5.20064	3.06094	-0.0240479	-0.020689	-0.01669	-0.0119941
267	-0.315431	-0.290812	-0.259543	-0.215114	11.2587	7.94936	5.2237	3.07531	-0.0240542	-0.0206964	-0.0166992	-0.0120049
268	-0.315523	-0.290924	-0.259696	-0.215322	11.3057	7.98326	5.24676	3.08967	-0.0240605	-0.0207036	-0.0167083	-0.0120157
269	-0.315614	-0.291036	-0.259849	-0.215529	11.3526	8.01716	5.26982	3.10404	-0.0240668	-0.0207108	-0.0167173	-0.0120265
270	-0.315704	-0.291147	-0.260002	-0.215734	11.3995	8.05106	5.29289	3.1184	-0.024073	-0.020718	-0.0167263	-0.0120372
271	-0.315794	-0.291257	-0.260153	-0.215939	11.4464	8.08496	5.31595	3.13277	-0.0240792	-0.0207252	-0.0167352	-0.0120478
272	-0.315884	-0.291366	-0.260303	-0.216143	11.4933	8.11887	5.33902	3.14715	-0.0240854	-0.0207322	-0.0167441	-0.0120584
273	-0.315972	-0.291475	-0.260453	-0.216346	11.5403	8.15278	5.36209	3.16152	-0.0240915	-0.0207393	-0.0167529	-0.0120689
274	-0.316061	-0.291583	-0.260601	-0.216548	11.5872	8.18669	5.38517	3.1759	-0.0240975	-0.0207463	-0.0167617	-0.0120794
275	-0.316148	-0.291691	-0.260749	-0.216749	11.6341	8.2206	5.40824	3.19027	-0.0241036	-0.0207532	-0.0167704	-0.0120898
276	-0.316235	-0.291798	-0.260896	-0.216949	11.6811	8.25451	5.43132	3.20465	-0.0241095	-0.0207601	-0.0167791	-0.0121002
277	-0.316322	-0.291904	-0.261043	-0.217148	11.728	8.28843	5.4544	3.21904	-0.0241155	-0.020767	-0.0167877	-0.0121106
278	-0.316408	-0.29201	-0.261188	-0.217346	11.7749	8.32234	5.47748	3.23342	-0.0241214	-0.0207738	-0.0167963	-0.0121208
279	-0.316493	-0.292114	-0.261333	-0.217544	11.8219	8.35626	5.50056	3.24781	-0.0241273	-0.0207806	-0.0168049	-0.0121311
280	-0.316578	-0.292219	-0.261476	-0.21774	11.8688	8.39018	5.52365	3.26219	-0.0241331	-0.0207873	-0.0168133	-0.0121413
281	-0.316662	-0.292322	-0.261619	-0.217935	11.9158	8.42411	5.54674	3.27658	-0.0241389	-0.020794	-0.0168218	-0.0121514
282	-0.316746	-0.292425	-0.261762	-0.21813	11.9627	8.45803	5.56982	3.29098	-0.0241447	-0.0208007	-0.0168302	-0.0121615
283	-0.31683	-0.292528	-0.261903	-0.218324	12.0096	8.49196	5.59292	3.30537	-0.0241504	-0.0208073	-0.0168385	-0.0121715
284	-0.316912	-0.29263	-0.262044	-0.218516	12.0566	8.52588	5.61601	3.31977	-0.0241561	-0.0208139	-0.0168468	-0.0121815
285	-0.316995	-0.292731	-0.262183	-0.218708	12.1035	8.55981	5.6391	3.33416	-0.0241617	-0.0208204	-0.016855	-0.0121915
286	-0.317076	-0.292831	-0.262323	-0.218899	12.1505	8.59375	5.6622	3.34856	-0.0241674	-0.0208269	-0.0168632	-0.0122014
287	-0.317158	-0.292931	-0.262461	-0.219089	12.1974	8.62768	5.6853	3.36297	-0.0241729	-0.0208334	-0.0168714	-0.0122112
288	-0.317238	-0.293031	-0.262599	-0.219278	12.2444	8.66161	5.7084	3.37737	-0.0241785	-0.0208398	-0.0168795	-0.012221
289	-0.317319	-0.293129	-0.262735	-0.219467	12.2913	8.69555	5.73151	3.39177	-0.024184	-0.0208462	-0.0168876	-0.0122308
290	-0.317398	-0.293228	-0.262871	-0.219654	12.3383	8.72949	5.75461	3.40618	-0.0241895	-0.0208525	-0.0168956	-0.0122405
291	-0.317478	-0.293325	-0.263007	-0.219841	12.3853	8.76343	5.77772	3.42059	-0.0241949	-0.0208589	-0.0169036	-0.0122502
292	-0.317556	-0.293422	-0.263141	-0.220027	12.4322	8.79737	5.80083	3.435	-0.0242003	-0.0208651	-0.0169115	-0.0122598
293	-0.317635	-0.293519	-0.263275	-0.220212	12.4792	8.83132	5.82394	3.44941	-0.0242057	-0.0208714	-0.0169194	-0.0122694
294	-0.317712	-0.293615	-0.263409	-0.220396	12.5261	8.86526	5.84705	3.46383	-0.0242111	-0.0208775	-0.0169273	-0.0122789
295	-0.31779	-0.29371	-0.263541	-0.220579	12.5731	8.89921	5.87016	3.47825	-0.0242164	-0.0208837	-0.0169351	-0.0122884
296	-0.317867	-0.293805	-0.263673	-0.220762	12.6201	8.93316	5.89328	3.49266	-0.0242217	-0.0208898	-0.0169428	-0.0122979
297	-0.317943	-0.293899	-0.263804	-0.220944	12.667	8.96711	5.9164	3.50708	-0.0242269	-0.0208959	-0.0169505	-0.0123073
298	-0.318019	-0.293993	-0.263934	-0.221125	12.714	9.00106	5.93951	3.5215	-0.0242321	-0.020902	-0.0169582	-0.0123166
299	-0.318095	-0.294086	-0.264064	-0.221305	12.761	9.03501	5.96264	3.53593	-0.0242373	-0.020908	-0.0169659	-0.012326
300	-0.31817	-0.294179	-0.264193	-0.221484	12.8079	9.06897	5.98576	3.55035	-0.0242425	-0.020914	-0.0169735	-0.0123352

## Sheet: Figure 3A Weak Selection
	Weak selection: Relative Gain Probability => log2(antisense/intergenic)
	Frame 0				Frame 1				Frame 2
ORF length (codons)	GC= 30%	GC = 40%	GC = 50%	GC = 60%	GC= 30%	GC = 40%	GC = 50%	GC = 60%	GC= 30%	GC = 40%	GC = 50%	GC = 60%
10	-0.486242	-0.529447	-0.576413	-0.64117	-0.981722	-1.05385	-1.10732	-1.16322	-0.440491	-0.486901	-0.540211	-0.612069
11	-0.500521	-0.53603	-0.576119	-0.636611	-0.958437	-1.03519	-1.09114	-1.14961	-0.454163	-0.492755	-0.539245	-0.606963
12	-0.514305	-0.542414	-0.575831	-0.632126	-0.934478	-1.01616	-1.07483	-1.13599	-0.467356	-0.49843	-0.538303	-0.601944
13	-0.527621	-0.548607	-0.575551	-0.627715	-0.909875	-0.996755	-1.05839	-1.12235	-0.480096	-0.503932	-0.537384	-0.597007
14	-0.540493	-0.554619	-0.575277	-0.623374	-0.884657	-0.977004	-1.04182	-1.1087	-0.492406	-0.509271	-0.536486	-0.592152
15	-0.552942	-0.560457	-0.575009	-0.619103	-0.858852	-0.956916	-1.02513	-1.09503	-0.504307	-0.514453	-0.535609	-0.587376
16	-0.564991	-0.566128	-0.574747	-0.614899	-0.832484	-0.936503	-1.00832	-1.08135	-0.515821	-0.519485	-0.534752	-0.582677
17	-0.576658	-0.57164	-0.574491	-0.610761	-0.805579	-0.915778	-0.991389	-1.06765	-0.526966	-0.524373	-0.533914	-0.578054
18	-0.587961	-0.577	-0.574241	-0.606688	-0.778157	-0.89475	-0.974346	-1.05394	-0.537759	-0.529124	-0.533095	-0.573504
19	-0.598918	-0.582213	-0.573996	-0.602678	-0.750242	-0.873432	-0.957191	-1.04022	-0.548219	-0.533743	-0.532295	-0.569026
20	-0.609544	-0.587285	-0.573756	-0.59873	-0.721851	-0.851831	-0.939928	-1.02649	-0.558359	-0.538236	-0.531512	-0.564618
21	-0.619855	-0.592223	-0.573522	-0.594841	-0.693006	-0.82996	-0.92256	-1.01274	-0.568195	-0.542608	-0.530746	-0.560279
22	-0.629865	-0.597031	-0.573292	-0.591011	-0.663722	-0.807825	-0.905089	-0.998976	-0.577741	-0.546863	-0.529996	-0.556006
23	-0.639586	-0.601715	-0.573067	-0.587239	-0.634017	-0.785437	-0.887518	-0.985202	-0.587009	-0.551007	-0.529262	-0.551799
24	-0.649032	-0.606279	-0.572847	-0.583522	-0.603907	-0.762803	-0.86985	-0.971417	-0.596011	-0.555043	-0.528544	-0.547656
25	-0.658215	-0.610728	-0.572632	-0.579861	-0.573407	-0.739931	-0.852087	-0.957619	-0.60476	-0.558976	-0.52784	-0.543575
26	-0.667144	-0.615066	-0.57242	-0.576253	-0.542531	-0.716829	-0.834232	-0.943809	-0.613265	-0.56281	-0.527151	-0.539554
27	-0.675831	-0.619298	-0.572213	-0.572697	-0.511292	-0.693504	-0.816286	-0.929988	-0.621536	-0.566548	-0.526476	-0.535594
28	-0.684285	-0.623426	-0.572011	-0.569193	-0.479704	-0.669963	-0.798252	-0.916156	-0.629584	-0.570195	-0.525815	-0.531691
29	-0.692517	-0.627456	-0.571812	-0.565739	-0.447779	-0.646213	-0.780132	-0.902312	-0.637418	-0.573752	-0.525167	-0.527845
30	-0.700534	-0.63139	-0.571617	-0.562334	-0.415529	-0.62226	-0.761928	-0.888457	-0.645045	-0.577225	-0.524532	-0.524056
31	-0.708345	-0.635232	-0.571425	-0.558977	-0.382964	-0.59811	-0.743642	-0.874591	-0.652475	-0.580614	-0.523909	-0.52032
32	-0.715959	-0.638986	-0.571238	-0.555667	-0.350095	-0.573769	-0.725276	-0.860715	-0.659715	-0.583925	-0.523298	-0.516638
33	-0.723382	-0.642653	-0.571054	-0.552403	-0.316932	-0.549243	-0.706832	-0.846828	-0.666771	-0.587158	-0.522699	-0.513008
34	-0.730622	-0.646237	-0.570873	-0.549184	-0.283484	-0.524536	-0.688312	-0.832931	-0.673652	-0.590318	-0.522111	-0.509429
35	-0.737685	-0.649741	-0.570696	-0.54601	-0.249761	-0.499655	-0.669717	-0.819024	-0.680363	-0.593406	-0.521535	-0.5059
36	-0.744578	-0.653168	-0.570522	-0.542878	-0.215772	-0.474603	-0.65105	-0.805107	-0.686912	-0.596425	-0.520969	-0.50242
37	-0.751308	-0.65652	-0.570351	-0.539789	-0.181525	-0.449387	-0.632311	-0.79118	-0.693303	-0.599377	-0.520413	-0.498988
38	-0.757879	-0.659799	-0.570183	-0.536742	-0.147028	-0.42401	-0.613502	-0.777244	-0.699542	-0.602264	-0.519868	-0.495603
39	-0.764298	-0.663008	-0.570018	-0.533735	-0.112288	-0.398477	-0.594626	-0.763297	-0.705636	-0.605089	-0.519333	-0.492263
40	-0.77057	-0.66615	-0.569856	-0.530768	-0.0773131	-0.372791	-0.575683	-0.749342	-0.711588	-0.607853	-0.518807	-0.488969
41	-0.7767	-0.669225	-0.569697	-0.52784	-0.0421099	-0.346958	-0.556675	-0.735377	-0.717404	-0.610559	-0.518291	-0.485719
42	-0.782692	-0.672237	-0.569541	-0.52495	-0.00668538	-0.320982	-0.537603	-0.721404	-0.723089	-0.613208	-0.517784	-0.482512
43	-0.788552	-0.675187	-0.569388	-0.522098	0.0289542	-0.294865	-0.518469	-0.707421	-0.728647	-0.615802	-0.517285	-0.479347
44	-0.794284	-0.678077	-0.569237	-0.519282	0.0648025	-0.268611	-0.499274	-0.69343	-0.734082	-0.618343	-0.516796	-0.476224
45	-0.799891	-0.680909	-0.569088	-0.516503	0.100854	-0.242225	-0.480019	-0.67943	-0.739398	-0.620832	-0.516314	-0.473141
46	-0.805379	-0.683684	-0.568942	-0.513759	0.137102	-0.215709	-0.460706	-0.665421	-0.7446	-0.623271	-0.515841	-0.470098
47	-0.81075	-0.686405	-0.568799	-0.51105	0.173542	-0.189067	-0.441336	-0.651404	-0.74969	-0.625661	-0.515376	-0.467095
48	-0.816009	-0.689073	-0.568658	-0.508375	0.210168	-0.162302	-0.42191	-0.637379	-0.754673	-0.628004	-0.514919	-0.46413
49	-0.821159	-0.69169	-0.568519	-0.505733	0.246976	-0.135417	-0.402429	-0.623346	-0.759552	-0.630302	-0.514469	-0.461202
50	-0.826203	-0.694256	-0.568383	-0.503124	0.28396	-0.108415	-0.382895	-0.609305	-0.764329	-0.632555	-0.514027	-0.458311
51	-0.831145	-0.696774	-0.568249	-0.500547	0.321116	-0.0812994	-0.363307	-0.595256	-0.769009	-0.634765	-0.513592	-0.455457
52	-0.835988	-0.699245	-0.568116	-0.498002	0.35844	-0.0540719	-0.343668	-0.581199	-0.773595	-0.636933	-0.513164	-0.452638
53	-0.840735	-0.701669	-0.567986	-0.495487	0.395926	-0.0267358	-0.323979	-0.567134	-0.778088	-0.63906	-0.512743	-0.449853
54	-0.845388	-0.70405	-0.567858	-0.493003	0.43357	0.000706514	-0.30424	-0.553062	-0.782492	-0.641148	-0.512329	-0.447103
55	-0.849951	-0.706386	-0.567733	-0.490549	0.47137	0.0282524	-0.284453	-0.538983	-0.78681	-0.643197	-0.511921	-0.444387
56	-0.854425	-0.708681	-0.567609	-0.488125	0.50932	0.0558995	-0.264618	-0.524896	-0.791044	-0.645209	-0.51152	-0.441704
57	-0.858815	-0.710934	-0.567486	-0.485729	0.547417	0.0836454	-0.244737	-0.510802	-0.795196	-0.647185	-0.511125	-0.439052
58	-0.863121	-0.713147	-0.567366	-0.483361	0.585657	0.111488	-0.22481	-0.496701	-0.799269	-0.649125	-0.510736	-0.436433
59	-0.867347	-0.715321	-0.567248	-0.481022	0.624037	0.139425	-0.204838	-0.482593	-0.803265	-0.65103	-0.510353	-0.433845
60	-0.871494	-0.717458	-0.567131	-0.478709	0.662553	0.167454	-0.184822	-0.468478	-0.807186	-0.652902	-0.509976	-0.431288
61	-0.875565	-0.719557	-0.567016	-0.476424	0.701203	0.195573	-0.164762	-0.454356	-0.811035	-0.654741	-0.509604	-0.42876
62	-0.879562	-0.721621	-0.566903	-0.474164	0.739982	0.223781	-0.144661	-0.440228	-0.814813	-0.656548	-0.509238	-0.426262
63	-0.883487	-0.723649	-0.566792	-0.471931	0.778888	0.252074	-0.124518	-0.426093	-0.818523	-0.658325	-0.508878	-0.423794
64	-0.887341	-0.725644	-0.566682	-0.469723	0.817918	0.280452	-0.104334	-0.411951	-0.822165	-0.660071	-0.508523	-0.421353
65	-0.891128	-0.727605	-0.566574	-0.46754	0.857069	0.308913	-0.0841104	-0.397803	-0.825743	-0.661787	-0.508173	-0.418941
66	-0.894848	-0.729533	-0.566467	-0.465382	0.896339	0.337454	-0.0638473	-0.383649	-0.829257	-0.663475	-0.507828	-0.416556
67	-0.898503	-0.73143	-0.566362	-0.463248	0.935723	0.366074	-0.0435457	-0.369489	-0.83271	-0.665135	-0.507489	-0.414199
68	-0.902096	-0.733296	-0.566258	-0.461137	0.975221	0.394772	-0.0232062	-0.355322	-0.836103	-0.666768	-0.507154	-0.411868
69	-0.905627	-0.735131	-0.566156	-0.45905	1.01483	0.423545	-0.00282957	-0.341149	-0.839437	-0.668374	-0.506823	-0.409563
70	-0.909098	-0.736938	-0.566055	-0.456986	1.05455	0.452392	0.0175836	-0.32697	-0.842714	-0.669953	-0.506498	-0.407284
71	-0.912511	-0.738715	-0.565956	-0.454945	1.09437	0.481312	0.0380325	-0.312786	-0.845936	-0.671508	-0.506177	-0.40503
72	-0.915866	-0.740465	-0.565858	-0.452926	1.13429	0.510303	0.0585167	-0.298595	-0.849104	-0.673038	-0.505861	-0.402801
73	-0.919167	-0.742187	-0.565761	-0.450929	1.17432	0.539364	0.0790355	-0.284399	-0.852219	-0.674543	-0.505549	-0.400597
74	-0.922414	-0.743882	-0.565666	-0.448953	1.21444	0.568493	0.0995883	-0.270197	-0.855283	-0.676025	-0.505241	-0.398417
75	-0.925607	-0.745551	-0.565571	-0.446998	1.25466	0.597688	0.120174	-0.25599	-0.858296	-0.677484	-0.504938	-0.39626
76	-0.92875	-0.747195	-0.565479	-0.445065	1.29498	0.62695	0.140793	-0.241777	-0.861261	-0.678921	-0.504638	-0.394127
77	-0.931842	-0.748814	-0.565387	-0.443151	1.33539	0.656275	0.161445	-0.227558	-0.864178	-0.680335	-0.504343	-0.392016
78	-0.934885	-0.750408	-0.565297	-0.441258	1.37589	0.685663	0.182128	-0.213334	-0.867048	-0.681728	-0.504052	-0.389928
79	-0.93788	-0.751979	-0.565208	-0.439385	1.41648	0.715114	0.202842	-0.199105	-0.869873	-0.6831	-0.503764	-0.387862
80	-0.940829	-0.753526	-0.56512	-0.437531	1.45715	0.744624	0.223586	-0.184871	-0.872653	-0.684451	-0.50348	-0.385819
81	-0.943732	-0.75505	-0.565033	-0.435697	1.49791	0.774194	0.244361	-0.170631	-0.875391	-0.685783	-0.5032	-0.383796
82	-0.94659	-0.756552	-0.564947	-0.433881	1.53876	0.803823	0.265166	-0.156387	-0.878085	-0.687094	-0.502924	-0.381795
83	-0.949405	-0.758033	-0.564862	-0.432085	1.57968	0.833508	0.285999	-0.142137	-0.880739	-0.688387	-0.502651	-0.379814
84	-0.952177	-0.759492	-0.564779	-0.430306	1.62069	0.863249	0.306862	-0.127883	-0.883352	-0.68966	-0.502382	-0.377854
85	-0.954908	-0.76093	-0.564696	-0.428546	1.66177	0.893046	0.327752	-0.113623	-0.885925	-0.690916	-0.502116	-0.375914
86	-0.957598	-0.762348	-0.564615	-0.426803	1.70294	0.922896	0.34867	-0.0993587	-0.88846	-0.692153	-0.501854	-0.373994
87	-0.960248	-0.763745	-0.564535	-0.425078	1.74417	0.9528	0.369616	-0.0850895	-0.890958	-0.693373	-0.501595	-0.372094
88	-0.96286	-0.765124	-0.564455	-0.42337	1.78549	0.982755	0.390588	-0.0708157	-0.893418	-0.694575	-0.501339	-0.370212
89	-0.965433	-0.766483	-0.564377	-0.421679	1.82687	1.01276	0.411586	-0.0565372	-0.895842	-0.695761	-0.501086	-0.36835
90	-0.96797	-0.767823	-0.564299	-0.420005	1.86833	1.04282	0.432611	-0.0422541	-0.898232	-0.69693	-0.500837	-0.366506
91	-0.970469	-0.769145	-0.564223	-0.418348	1.90985	1.07292	0.453661	-0.0279665	-0.900586	-0.698083	-0.500591	-0.364681
92	-0.972934	-0.770449	-0.564147	-0.416706	1.95145	1.10308	0.474736	-0.0136744	-0.902907	-0.69922	-0.500347	-0.362874
93	-0.975363	-0.771735	-0.564072	-0.415081	1.99311	1.13328	0.495836	0.00062214	-0.905195	-0.700341	-0.500107	-0.361085
94	-0.977758	-0.773004	-0.563999	-0.413472	2.03484	1.16353	0.516961	0.0149231	-0.90745	-0.701448	-0.499869	-0.359313
95	-0.98012	-0.774256	-0.563926	-0.411878	2.07663	1.19382	0.538109	0.0292283	-0.909674	-0.702539	-0.499634	-0.357559
96	-0.98245	-0.775491	-0.563854	-0.410299	2.11849	1.22416	0.559281	0.0435378	-0.911866	-0.703616	-0.499403	-0.355821
97	-0.984747	-0.77671	-0.563782	-0.408735	2.16041	1.25454	0.580477	0.0578515	-0.914029	-0.704679	-0.499174	-0.354101
98	-0.987013	-0.777914	-0.563712	-0.407187	2.20239	1.28497	0.601695	0.0721694	-0.916161	-0.705727	-0.498947	-0.352397
99	-0.989248	-0.779101	-0.563642	-0.405653	2.24444	1.31544	0.622936	0.0864914	-0.918265	-0.706762	-0.498723	-0.350709
100	-0.991453	-0.780273	-0.563574	-0.404133	2.28654	1.34595	0.644199	0.100817	-0.92034	-0.707784	-0.498502	-0.349038
101	-0.993628	-0.781431	-0.563506	-0.402628	2.3287	1.3765	0.665483	0.115147	-0.922387	-0.708792	-0.498284	-0.347382
102	-0.995775	-0.782573	-0.563439	-0.401137	2.37092	1.4071	0.68679	0.129482	-0.924407	-0.709787	-0.498068	-0.345742
103	-0.997893	-0.783701	-0.563372	-0.39966	2.41319	1.43773	0.708117	0.143819	-0.9264	-0.71077	-0.497854	-0.344118
104	-0.999984	-0.784815	-0.563306	-0.398196	2.45552	1.4684	0.729466	0.158161	-0.928367	-0.71174	-0.497643	-0.342508
105	-1.00205	-0.785915	-0.563242	-0.396746	2.4979	1.49911	0.750835	0.172507	-0.930307	-0.712697	-0.497434	-0.340914
106	-1.00408	-0.787001	-0.563177	-0.395309	2.54034	1.52986	0.772225	0.186856	-0.932223	-0.713643	-0.497228	-0.339334
107	-1.00609	-0.788073	-0.563114	-0.393886	2.58283	1.56065	0.793634	0.20121	-0.934114	-0.714577	-0.497024	-0.337769
108	-1.00808	-0.789133	-0.563051	-0.392475	2.62537	1.59147	0.815063	0.215566	-0.93598	-0.7155	-0.496822	-0.336219
109	-1.01004	-0.79018	-0.562989	-0.391077	2.66796	1.62233	0.836512	0.229927	-0.937823	-0.716411	-0.496623	-0.334682
110	-1.01197	-0.791214	-0.562928	-0.389691	2.7106	1.65323	0.85798	0.244291	-0.939642	-0.717311	-0.496425	-0.33316
111	-1.01388	-0.792235	-0.562867	-0.388318	2.75329	1.68416	0.879466	0.258659	-0.941439	-0.7182	-0.49623	-0.331651
112	-1.01577	-0.793244	-0.562807	-0.386958	2.79603	1.71512	0.900972	0.27303	-0.943213	-0.719079	-0.496037	-0.330156
113	-1.01763	-0.794242	-0.562747	-0.385609	2.83882	1.74612	0.922495	0.287405	-0.944965	-0.719946	-0.495846	-0.328674
114	-1.01948	-0.795227	-0.562689	-0.384272	2.88165	1.77715	0.944037	0.301783	-0.946695	-0.720804	-0.495657	-0.327206
115	-1.02129	-0.796201	-0.56263	-0.382947	2.92453	1.80821	0.965597	0.316164	-0.948404	-0.721651	-0.49547	-0.32575
116	-1.02309	-0.797163	-0.562573	-0.381634	2.96746	1.83931	0.987174	0.330549	-0.950092	-0.722488	-0.495286	-0.324308
117	-1.02486	-0.798115	-0.562516	-0.380332	3.01043	1.87044	1.00877	0.344938	-0.951759	-0.723316	-0.495103	-0.322878
118	-1.02662	-0.799055	-0.562459	-0.379041	3.05344	1.9016	1.03038	0.359329	-0.953406	-0.724134	-0.494922	-0.321461
119	-1.02835	-0.799984	-0.562404	-0.377762	3.09649	1.93279	1.05201	0.373724	-0.955034	-0.724942	-0.494743	-0.320056
120	-1.03006	-0.800903	-0.562349	-0.376494	3.13959	1.96401	1.07365	0.388122	-0.956642	-0.725741	-0.494566	-0.318663
121	-1.03175	-0.801811	-0.562294	-0.375236	3.18273	1.99526	1.09531	0.402523	-0.958231	-0.726531	-0.49439	-0.317283
122	-1.03342	-0.80271	-0.56224	-0.373989	3.22592	2.02654	1.11699	0.416927	-0.959802	-0.727312	-0.494217	-0.315914
123	-1.03508	-0.803598	-0.562186	-0.372753	3.26914	2.05785	1.13869	0.431335	-0.961354	-0.728084	-0.494045	-0.314557
124	-1.03671	-0.804476	-0.562133	-0.371527	3.3124	2.08919	1.1604	0.445745	-0.962888	-0.728848	-0.493875	-0.313212
125	-1.03832	-0.805344	-0.562081	-0.370312	3.3557	2.12056	1.18212	0.460159	-0.964404	-0.729603	-0.493707	-0.311878
126	-1.03992	-0.806203	-0.562029	-0.369107	3.39904	2.15195	1.20386	0.474576	-0.965903	-0.730349	-0.49354	-0.310555
127	-1.0415	-0.807052	-0.561978	-0.367912	3.44242	2.18337	1.22562	0.488995	-0.967385	-0.731087	-0.493375	-0.309244
128	-1.04306	-0.807892	-0.561927	-0.366727	3.48583	2.21482	1.24739	0.503418	-0.968849	-0.731818	-0.493212	-0.307943
129	-1.0446	-0.808723	-0.561876	-0.365551	3.52929	2.2463	1.26917	0.517843	-0.970298	-0.73254	-0.493051	-0.306654
130	-1.04612	-0.809545	-0.561827	-0.364386	3.57278	2.2778	1.29097	0.532271	-0.97173	-0.733254	-0.492891	-0.305375
131	-1.04763	-0.810358	-0.561777	-0.36323	3.6163	2.30933	1.31278	0.546703	-0.973145	-0.73396	-0.492732	-0.304107
132	-1.04912	-0.811162	-0.561728	-0.362083	3.65986	2.34088	1.33461	0.561137	-0.974546	-0.734659	-0.492575	-0.302849
133	-1.0506	-0.811958	-0.56168	-0.360946	3.70346	2.37246	1.35645	0.575573	-0.97593	-0.735351	-0.49242	-0.301602
134	-1.05206	-0.812745	-0.561632	-0.359818	3.74709	2.40406	1.37831	0.590013	-0.9773	-0.736035	-0.492266	-0.300365
135	-1.0535	-0.813525	-0.561584	-0.358699	3.79075	2.43569	1.40018	0.604455	-0.978654	-0.736712	-0.492114	-0.299138
136	-1.05493	-0.814295	-0.561537	-0.357589	3.83445	2.46734	1.42206	0.6189	-0.979994	-0.737381	-0.491963	-0.297921
137	-1.05634	-0.815058	-0.561491	-0.356488	3.87818	2.49901	1.44396	0.633348	-0.981319	-0.738044	-0.491814	-0.296713
138	-1.05774	-0.815813	-0.561445	-0.355396	3.92194	2.53071	1.46587	0.647798	-0.98263	-0.7387	-0.491666	-0.295516
139	-1.05912	-0.816561	-0.561399	-0.354312	3.96573	2.56243	1.48779	0.662251	-0.983927	-0.739349	-0.491519	-0.294328
140	-1.06049	-0.8173	-0.561354	-0.353237	4.00956	2.59417	1.50972	0.676707	-0.98521	-0.739991	-0.491374	-0.29315
141	-1.06184	-0.818032	-0.561309	-0.352171	4.05341	2.62594	1.53167	0.691165	-0.98648	-0.740626	-0.491231	-0.291981
142	-1.06318	-0.818757	-0.561264	-0.351113	4.0973	2.65773	1.55363	0.705625	-0.987736	-0.741256	-0.491088	-0.290821
143	-1.0645	-0.819474	-0.56122	-0.350063	4.14122	2.68954	1.5756	0.720088	-0.988979	-0.741878	-0.490947	-0.28967
144	-1.06582	-0.820184	-0.561177	-0.349021	4.18517	2.72137	1.59759	0.734554	-0.990209	-0.742495	-0.490807	-0.288529
145	-1.06711	-0.820887	-0.561133	-0.347988	4.22914	2.75322	1.61959	0.749022	-0.991427	-0.743105	-0.490669	-0.287396
146	-1.0684	-0.821583	-0.561091	-0.346962	4.27315	2.7851	1.64159	0.763493	-0.992631	-0.743709	-0.490531	-0.286273
147	-1.06967	-0.822272	-0.561048	-0.345945	4.31718	2.81699	1.66361	0.777966	-0.993824	-0.744307	-0.490396	-0.285158
148	-1.07093	-0.822954	-0.561006	-0.344935	4.36124	2.84891	1.68565	0.792441	-0.995004	-0.7449	-0.490261	-0.284051
149	-1.07217	-0.82363	-0.560965	-0.343933	4.40533	2.88084	1.70769	0.806919	-0.996172	-0.745486	-0.490127	-0.282953
150	-1.07341	-0.824299	-0.560923	-0.342939	4.44945	2.9128	1.72974	0.821399	-0.997329	-0.746066	-0.489995	-0.281864
151	-1.07463	-0.824961	-0.560882	-0.341952	4.4936	2.94477	1.75181	0.835881	-0.998474	-0.746641	-0.489864	-0.280783
152	-1.07584	-0.825618	-0.560842	-0.340972	4.53777	2.97676	1.77389	0.850366	-0.999607	-0.747211	-0.489734	-0.27971
153	-1.07703	-0.826267	-0.560802	-0.34	4.58196	3.00878	1.79597	0.864853	-1.00073	-0.747775	-0.489605	-0.278646
154	-1.07822	-0.826911	-0.560762	-0.339036	4.62619	3.04081	1.81807	0.879342	-1.00184	-0.748333	-0.489478	-0.277589
155	-1.07939	-0.827548	-0.560722	-0.338078	4.67044	3.07286	1.84018	0.893833	-1.00294	-0.748886	-0.489351	-0.27654
156	-1.08055	-0.82818	-0.560683	-0.337128	4.71471	3.10493	1.8623	0.908327	-1.00403	-0.749434	-0.489226	-0.2755
157	-1.0817	-0.828805	-0.560644	-0.336184	4.75901	3.13701	1.88443	0.922822	-1.00511	-0.749976	-0.489101	-0.274467
158	-1.08284	-0.829425	-0.560606	-0.335248	4.80334	3.16912	1.90657	0.93732	-1.00618	-0.750514	-0.488978	-0.273441
159	-1.08397	-0.830039	-0.560568	-0.334318	4.84769	3.20124	1.92872	0.95182	-1.00723	-0.751046	-0.488856	-0.272424
160	-1.08509	-0.830647	-0.56053	-0.333396	4.89206	3.23338	1.95088	0.966323	-1.00828	-0.751574	-0.488735	-0.271414
161	-1.0862	-0.831249	-0.560492	-0.33248	4.93645	3.26554	1.97305	0.980827	-1.00932	-0.752096	-0.488615	-0.270411
162	-1.08729	-0.831846	-0.560455	-0.331571	4.98087	3.29771	1.99523	0.995333	-1.01035	-0.752614	-0.488496	-0.269416
163	-1.08838	-0.832438	-0.560418	-0.330668	5.02532	3.3299	2.01742	1.00984	-1.01137	-0.753127	-0.488378	-0.268428
164	-1.08946	-0.833024	-0.560382	-0.329772	5.06978	3.36211	2.03962	1.02435	-1.01237	-0.753635	-0.488261	-0.267447
165	-1.09052	-0.833604	-0.560345	-0.328882	5.11427	3.39434	2.06183	1.03886	-1.01337	-0.754138	-0.488145	-0.266473
166	-1.09158	-0.83418	-0.560309	-0.327999	5.15878	3.42658	2.08405	1.05338	-1.01436	-0.754637	-0.48803	-0.265506
167	-1.09262	-0.83475	-0.560274	-0.327122	5.20332	3.45883	2.10627	1.0679	-1.01534	-0.755132	-0.487916	-0.264547
168	-1.09366	-0.835315	-0.560239	-0.326251	5.24787	3.49111	2.12851	1.08241	-1.01631	-0.755622	-0.487803	-0.263594
169	-1.09469	-0.835875	-0.560203	-0.325387	5.29245	3.52339	2.15076	1.09693	-1.01728	-0.756107	-0.487691	-0.262648
170	-1.09571	-0.836431	-0.560169	-0.324528	5.33704	3.5557	2.17301	1.11146	-1.01823	-0.756589	-0.48758	-0.261709
171	-1.09671	-0.836981	-0.560134	-0.323676	5.38166	3.58802	2.19527	1.12598	-1.01918	-0.757066	-0.487469	-0.260776
172	-1.09771	-0.837526	-0.5601	-0.32283	5.4263	3.62035	2.21755	1.14051	-1.02011	-0.757538	-0.48736	-0.25985
173	-1.0987	-0.838067	-0.560066	-0.321989	5.47096	3.6527	2.23983	1.15504	-1.02104	-0.758007	-0.487251	-0.258931
174	-1.09969	-0.838603	-0.560032	-0.321155	5.51564	3.68506	2.26212	1.16956	-1.02196	-0.758471	-0.487144	-0.258018
175	-1.10066	-0.839134	-0.559999	-0.320326	5.56034	3.71744	2.28442	1.1841	-1.02287	-0.758932	-0.487037	-0.257111
176	-1.10162	-0.83966	-0.559966	-0.319503	5.60506	3.74983	2.30672	1.19863	-1.02377	-0.759388	-0.486931	-0.256211
177	-1.10258	-0.840183	-0.559933	-0.318685	5.6498	3.78224	2.32904	1.21317	-1.02467	-0.759841	-0.486826	-0.255317
178	-1.10353	-0.8407	-0.559901	-0.317874	5.69456	3.81466	2.35136	1.2277	-1.02556	-0.760289	-0.486722	-0.254429
179	-1.10447	-0.841213	-0.559868	-0.317067	5.73934	3.84709	2.37369	1.24224	-1.02644	-0.760734	-0.486619	-0.253548
180	-1.1054	-0.841722	-0.559836	-0.316267	5.78413	3.87954	2.39603	1.25678	-1.02731	-0.761175	-0.486516	-0.252672
181	-1.10632	-0.842227	-0.559804	-0.315472	5.82895	3.912	2.41838	1.27132	-1.02817	-0.761612	-0.486414	-0.251803
182	-1.10723	-0.842727	-0.559773	-0.314682	5.87378	3.94448	2.44073	1.28587	-1.02903	-0.762045	-0.486313	-0.250939
183	-1.10814	-0.843223	-0.559742	-0.313897	5.91863	3.97696	2.46309	1.30041	-1.02988	-0.762475	-0.486213	-0.250081
184	-1.10904	-0.843715	-0.55971	-0.313118	5.9635	4.00947	2.48546	1.31496	-1.03072	-0.762901	-0.486114	-0.249229
185	-1.10993	-0.844203	-0.55968	-0.312344	6.00839	4.04198	2.50784	1.32951	-1.03155	-0.763324	-0.486015	-0.248383
186	-1.11081	-0.844686	-0.559649	-0.311575	6.05329	4.07451	2.53023	1.34406	-1.03238	-0.763743	-0.485918	-0.247543
187	-1.11169	-0.845166	-0.559619	-0.310812	6.09821	4.10705	2.55262	1.35861	-1.0332	-0.764158	-0.485821	-0.246708
188	-1.11256	-0.845642	-0.559589	-0.310053	6.14315	4.1396	2.57502	1.37317	-1.03401	-0.76457	-0.485724	-0.245879
189	-1.11342	-0.846114	-0.559559	-0.3093	6.18811	4.17216	2.59743	1.38772	-1.03482	-0.764979	-0.485629	-0.245055
190	-1.11428	-0.846582	-0.559529	-0.308551	6.23308	4.20474	2.61984	1.40228	-1.03562	-0.765384	-0.485534	-0.244237
191	-1.11512	-0.847046	-0.5595	-0.307807	6.27807	4.23733	2.64226	1.41684	-1.03641	-0.765786	-0.48544	-0.243424
192	-1.11596	-0.847507	-0.55947	-0.307069	6.32308	4.26993	2.66469	1.4314	-1.0372	-0.766185	-0.485346	-0.242617
193	-1.1168	-0.847964	-0.559441	-0.306335	6.3681	4.30255	2.68713	1.44596	-1.03798	-0.766581	-0.485254	-0.241815
194	-1.11762	-0.848417	-0.559413	-0.305606	6.41314	4.33517	2.70957	1.46053	-1.03875	-0.766973	-0.485162	-0.241018
195	-1.11844	-0.848866	-0.559384	-0.304881	6.45819	4.36781	2.73202	1.47509	-1.03952	-0.767362	-0.485071	-0.240226
196	-1.11926	-0.849312	-0.559356	-0.304162	6.50326	4.40045	2.75448	1.48966	-1.04028	-0.767749	-0.48498	-0.23944
197	-1.12006	-0.849755	-0.559328	-0.303447	6.54835	4.43311	2.77694	1.50423	-1.04104	-0.768132	-0.48489	-0.238658
198	-1.12086	-0.850193	-0.5593	-0.302736	6.59345	4.46578	2.79941	1.5188	-1.04179	-0.768512	-0.484801	-0.237882
199	-1.12166	-0.850629	-0.559272	-0.30203	6.63856	4.49846	2.82189	1.53337	-1.04253	-0.768889	-0.484712	-0.237111
200	-1.12244	-0.851061	-0.559244	-0.301329	6.68369	4.53116	2.84437	1.54794	-1.04327	-0.769263	-0.484624	-0.236345
201	-1.12322	-0.85149	-0.559217	-0.300632	6.72884	4.56386	2.86686	1.56251	-1.044	-0.769634	-0.484537	-0.235583
202	-1.124	-0.851915	-0.55919	-0.299939	6.774	4.59657	2.88936	1.57709	-1.04472	-0.770002	-0.48445	-0.234827
203	-1.12477	-0.852337	-0.559163	-0.299251	6.81917	4.6293	2.91186	1.59167	-1.04544	-0.770367	-0.484364	-0.234075
204	-1.12553	-0.852756	-0.559136	-0.298567	6.86436	4.66203	2.93437	1.60624	-1.04615	-0.77073	-0.484279	-0.233328
205	-1.12629	-0.853171	-0.55911	-0.297888	6.90956	4.69478	2.95688	1.62082	-1.04686	-0.771089	-0.484194	-0.232586
206	-1.12704	-0.853584	-0.559083	-0.297213	6.95478	4.72754	2.9794	1.6354	-1.04756	-0.771446	-0.48411	-0.231849
207	-1.12778	-0.853993	-0.559057	-0.296542	7.00001	4.7603	3.00193	1.64999	-1.04826	-0.7718	-0.484026	-0.231116
208	-1.12852	-0.854399	-0.559031	-0.295875	7.04526	4.79308	3.02446	1.66457	-1.04895	-0.772152	-0.483943	-0.230388
209	-1.12925	-0.854802	-0.559005	-0.295212	7.09052	4.82586	3.047	1.67916	-1.04964	-0.7725	-0.483861	-0.229664
210	-1.12998	-0.855202	-0.55898	-0.294554	7.13579	4.85866	3.06955	1.69374	-1.05032	-0.772847	-0.483779	-0.228945
211	-1.1307	-0.855599	-0.558954	-0.293899	7.18107	4.89147	3.0921	1.70833	-1.05099	-0.77319	-0.483698	-0.22823
212	-1.13142	-0.855993	-0.558929	-0.293249	7.22637	4.92428	3.11465	1.72292	-1.05166	-0.773531	-0.483617	-0.22752
213	-1.13213	-0.856384	-0.558904	-0.292602	7.27169	4.95711	3.13721	1.73751	-1.05233	-0.773869	-0.483537	-0.226814
214	-1.13283	-0.856772	-0.558879	-0.29196	7.31701	4.98994	3.15978	1.7521	-1.05299	-0.774205	-0.483458	-0.226112
215	-1.13353	-0.857157	-0.558854	-0.291321	7.36235	5.02278	3.18236	1.7667	-1.05364	-0.774539	-0.483379	-0.225415
216	-1.13423	-0.85754	-0.55883	-0.290687	7.4077	5.05564	3.20494	1.78129	-1.05429	-0.77487	-0.4833	-0.224722
217	-1.13492	-0.85792	-0.558806	-0.290056	7.45306	5.0885	3.22752	1.79589	-1.05494	-0.775198	-0.483223	-0.224034
218	-1.1356	-0.858296	-0.558781	-0.289429	7.49844	5.12137	3.25011	1.81048	-1.05558	-0.775524	-0.483145	-0.223349
219	-1.13628	-0.858671	-0.558757	-0.288805	7.54382	5.15425	3.27271	1.82508	-1.05621	-0.775848	-0.483069	-0.222669
220	-1.13696	-0.859042	-0.558733	-0.288186	7.58922	5.18714	3.29531	1.83968	-1.05684	-0.776169	-0.482992	-0.221992
221	-1.13763	-0.859411	-0.55871	-0.28757	7.63463	5.22004	3.31791	1.85428	-1.05747	-0.776488	-0.482917	-0.22132
222	-1.13829	-0.859777	-0.558686	-0.286958	7.68006	5.25295	3.34052	1.86888	-1.05809	-0.776804	-0.482841	-0.220652
223	-1.13895	-0.86014	-0.558663	-0.286349	7.72549	5.28586	3.36314	1.88349	-1.05871	-0.777119	-0.482767	-0.219988
224	-1.13961	-0.860501	-0.558639	-0.285745	7.77094	5.31879	3.38576	1.89809	-1.05932	-0.777431	-0.482692	-0.219328
225	-1.14026	-0.860859	-0.558616	-0.285143	7.8164	5.35172	3.40839	1.9127	-1.05993	-0.777741	-0.482619	-0.218671
226	-1.1409	-0.861215	-0.558593	-0.284545	7.86187	5.38466	3.43102	1.9273	-1.06053	-0.778048	-0.482546	-0.218019
227	-1.14154	-0.861568	-0.558571	-0.283951	7.90735	5.41761	3.45366	1.94191	-1.06113	-0.778354	-0.482473	-0.217371
228	-1.14218	-0.861919	-0.558548	-0.28336	7.95284	5.45057	3.4763	1.95652	-1.06172	-0.778657	-0.482401	-0.216726
229	-1.14281	-0.862267	-0.558526	-0.282773	7.99835	5.48353	3.49895	1.97113	-1.06231	-0.778958	-0.482329	-0.216085
230	-1.14344	-0.862613	-0.558503	-0.282189	8.04386	5.51651	3.5216	1.98574	-1.0629	-0.779257	-0.482258	-0.215448
231	-1.14406	-0.862956	-0.558481	-0.281609	8.08939	5.54949	3.54426	2.00035	-1.06348	-0.779554	-0.482187	-0.214814
232	-1.14468	-0.863297	-0.558459	-0.281032	8.13493	5.58248	3.56692	2.01497	-1.06406	-0.779849	-0.482116	-0.214185
233	-1.14529	-0.863636	-0.558437	-0.280458	8.18047	5.61548	3.58958	2.02958	-1.06463	-0.780142	-0.482047	-0.213559
234	-1.1459	-0.863972	-0.558415	-0.279887	8.22603	5.64848	3.61226	2.0442	-1.0652	-0.780432	-0.481977	-0.212936
235	-1.1465	-0.864306	-0.558394	-0.27932	8.2716	5.6815	3.63493	2.05882	-1.06577	-0.780721	-0.481908	-0.212318
236	-1.1471	-0.864637	-0.558372	-0.278756	8.31718	5.71452	3.65761	2.07343	-1.06633	-0.781008	-0.48184	-0.211702
237	-1.1477	-0.864967	-0.558351	-0.278196	8.36277	5.74755	3.6803	2.08805	-1.06689	-0.781293	-0.481772	-0.211091
238	-1.14829	-0.865294	-0.55833	-0.277638	8.40837	5.78058	3.70299	2.10267	-1.06744	-0.781575	-0.481704	-0.210482
239	-1.14888	-0.865619	-0.558309	-0.277084	8.45398	5.81363	3.72568	2.11729	-1.06799	-0.781856	-0.481637	-0.209878
240	-1.14947	-0.865941	-0.558288	-0.276532	8.4996	5.84668	3.74838	2.13192	-1.06854	-0.782135	-0.48157	-0.209276
241	-1.15005	-0.866262	-0.558267	-0.275984	8.54523	5.87973	3.77108	2.14654	-1.06908	-0.782412	-0.481504	-0.208679
242	-1.15062	-0.86658	-0.558246	-0.275439	8.59087	5.9128	3.79379	2.16117	-1.06962	-0.782688	-0.481438	-0.208084
243	-1.1512	-0.866896	-0.558226	-0.274897	8.63651	5.94587	3.8165	2.17579	-1.07015	-0.782961	-0.481372	-0.207493
244	-1.15176	-0.867211	-0.558205	-0.274358	8.68217	5.97895	3.83922	2.19042	-1.07068	-0.783232	-0.481307	-0.206905
245	-1.15233	-0.867523	-0.558185	-0.273823	8.72784	6.01204	3.86194	2.20504	-1.07121	-0.783502	-0.481243	-0.206321
246	-1.15289	-0.867832	-0.558165	-0.27329	8.77352	6.04513	3.88466	2.21967	-1.07174	-0.78377	-0.481178	-0.20574
247	-1.15345	-0.86814	-0.558145	-0.27276	8.81921	6.07823	3.90739	2.2343	-1.07226	-0.784036	-0.481115	-0.205162
248	-1.154	-0.868446	-0.558125	-0.272233	8.8649	6.11134	3.93012	2.24893	-1.07277	-0.7843	-0.481051	-0.204587
249	-1.15455	-0.86875	-0.558105	-0.271708	8.91061	6.14445	3.95286	2.26357	-1.07329	-0.784563	-0.480988	-0.204015
250	-1.15509	-0.869052	-0.558086	-0.271187	8.95632	6.17758	3.9756	2.2782	-1.0738	-0.784824	-0.480925	-0.203447
251	-1.15564	-0.869352	-0.558066	-0.270669	9.00205	6.2107	3.99835	2.29283	-1.0743	-0.785083	-0.480863	-0.202882
252	-1.15617	-0.86965	-0.558047	-0.270153	9.04778	6.24384	4.0211	2.30747	-1.07481	-0.78534	-0.480801	-0.20232
253	-1.15671	-0.869946	-0.558027	-0.269641	9.09352	6.27698	4.04385	2.3221	-1.07531	-0.785596	-0.48074	-0.201761
254	-1.15724	-0.87024	-0.558008	-0.269131	9.13927	6.31012	4.06661	2.33674	-1.0758	-0.78585	-0.480679	-0.201205
255	-1.15777	-0.870532	-0.557989	-0.268624	9.18503	6.34328	4.08937	2.35137	-1.0763	-0.786103	-0.480618	-0.200652
256	-1.15829	-0.870822	-0.55797	-0.268119	9.2308	6.37644	4.11213	2.36601	-1.07679	-0.786354	-0.480557	-0.200102
257	-1.15882	-0.871111	-0.557951	-0.267617	9.27657	6.4096	4.1349	2.38065	-1.07727	-0.786603	-0.480497	-0.199555
258	-1.15933	-0.871397	-0.557933	-0.267118	9.32236	6.44278	4.15768	2.39529	-1.07776	-0.786851	-0.480438	-0.199011
259	-1.15985	-0.871682	-0.557914	-0.266622	9.36815	6.47595	4.18045	2.40993	-1.07824	-0.787097	-0.480378	-0.19847
260	-1.16036	-0.871965	-0.557896	-0.266129	9.41395	6.50914	4.20323	2.42458	-1.07872	-0.787341	-0.48032	-0.197932
261	-1.16087	-0.872246	-0.557877	-0.265638	9.45976	6.54233	4.22602	2.43922	-1.07919	-0.787584	-0.480261	-0.197397
262	-1.16137	-0.872526	-0.557859	-0.265149	9.50558	6.57553	4.24881	2.45386	-1.07966	-0.787826	-0.480203	-0.196864
263	-1.16187	-0.872803	-0.557841	-0.264663	9.55141	6.60873	4.2716	2.46851	-1.08013	-0.788065	-0.480145	-0.196335
264	-1.16237	-0.873079	-0.557823	-0.26418	9.59724	6.64194	4.29439	2.48315	-1.08059	-0.788304	-0.480087	-0.195808
265	-1.16286	-0.873354	-0.557805	-0.2637	9.64308	6.67515	4.31719	2.4978	-1.08106	-0.788541	-0.48003	-0.195284
266	-1.16336	-0.873626	-0.557787	-0.263221	9.68893	6.70837	4.33999	2.51245	-1.08152	-0.788776	-0.479973	-0.194763
267	-1.16385	-0.873897	-0.557769	-0.262746	9.73479	6.7416	4.3628	2.52709	-1.08197	-0.78901	-0.479917	-0.194245
268	-1.16433	-0.874166	-0.557752	-0.262273	9.78066	6.77483	4.38561	2.54174	-1.08243	-0.789242	-0.479861	-0.193729
269	-1.16481	-0.874433	-0.557734	-0.261802	9.82653	6.80807	4.40842	2.55639	-1.08288	-0.789473	-0.479805	-0.193217
270	-1.16529	-0.874699	-0.557717	-0.261334	9.87241	6.84131	4.43124	2.57104	-1.08332	-0.789703	-0.479749	-0.192706
271	-1.16577	-0.874963	-0.5577	-0.260868	9.9183	6.87456	4.45406	2.5857	-1.08377	-0.789931	-0.479694	-0.192199
272	-1.16624	-0.875226	-0.557682	-0.260405	9.9642	6.90782	4.47688	2.60035	-1.08421	-0.790158	-0.479639	-0.191694
273	-1.16671	-0.875487	-0.557665	-0.259944	10.0101	6.94107	4.49971	2.615	-1.08465	-0.790383	-0.479585	-0.191192
274	-1.16718	-0.875746	-0.557648	-0.259485	10.056	6.97434	4.52254	2.62965	-1.08509	-0.790607	-0.47953	-0.190692
275	-1.16765	-0.876004	-0.557631	-0.259029	10.1019	7.00761	4.54537	2.64431	-1.08552	-0.79083	-0.479477	-0.190195
276	-1.16811	-0.87626	-0.557614	-0.258575	10.1479	7.04089	4.56821	2.65897	-1.08595	-0.791051	-0.479423	-0.189701
277	-1.16857	-0.876515	-0.557598	-0.258124	10.1938	7.07417	4.59105	2.67362	-1.08638	-0.791271	-0.47937	-0.189209
278	-1.16902	-0.876768	-0.557581	-0.257675	10.2397	7.10745	4.61389	2.68828	-1.08681	-0.79149	-0.479317	-0.188719
279	-1.16948	-0.87702	-0.557565	-0.257228	10.2857	7.14075	4.63674	2.70294	-1.08723	-0.791707	-0.479264	-0.188232
280	-1.16993	-0.87727	-0.557548	-0.256783	10.3316	7.17404	4.65959	2.7176	-1.08765	-0.791923	-0.479211	-0.187748
281	-1.17038	-0.877519	-0.557532	-0.256341	10.3776	7.20735	4.68244	2.73226	-1.08807	-0.792138	-0.479159	-0.187266
282	-1.17082	-0.877766	-0.557515	-0.255901	10.4236	7.24065	4.7053	2.74692	-1.08849	-0.792352	-0.479108	-0.186787
283	-1.17126	-0.878012	-0.557499	-0.255463	10.4695	7.27396	4.72816	2.76158	-1.0889	-0.792564	-0.479056	-0.18631
284	-1.1717	-0.878256	-0.557483	-0.255027	10.5155	7.30728	4.75102	2.77624	-1.08931	-0.792775	-0.479005	-0.185835
285	-1.17214	-0.878499	-0.557467	-0.254594	10.5615	7.3406	4.77389	2.7909	-1.08972	-0.792984	-0.478954	-0.185363
286	-1.17258	-0.87874	-0.557451	-0.254162	10.6075	7.37393	4.79675	2.80557	-1.09013	-0.793193	-0.478903	-0.184893
287	-1.17301	-0.87898	-0.557436	-0.253733	10.6535	7.40726	4.81963	2.82023	-1.09053	-0.7934	-0.478853	-0.184425
288	-1.17344	-0.879219	-0.55742	-0.253306	10.6995	7.4406	4.8425	2.83489	-1.09093	-0.793606	-0.478803	-0.18396
289	-1.17387	-0.879456	-0.557404	-0.252881	10.7455	7.47394	4.86538	2.84956	-1.09133	-0.793811	-0.478753	-0.183497
290	-1.17429	-0.879692	-0.557389	-0.252458	10.7915	7.50729	4.88826	2.86423	-1.09173	-0.794015	-0.478703	-0.183037
291	-1.17471	-0.879927	-0.557373	-0.252037	10.8376	7.54064	4.91114	2.87889	-1.09212	-0.794217	-0.478654	-0.182579
292	-1.17513	-0.88016	-0.557358	-0.251619	10.8836	7.57399	4.93403	2.89356	-1.09251	-0.794418	-0.478605	-0.182123
293	-1.17555	-0.880392	-0.557343	-0.251202	10.9296	7.60736	4.95692	2.90823	-1.0929	-0.794619	-0.478556	-0.181669
294	-1.17596	-0.880622	-0.557327	-0.250788	10.9757	7.64072	4.97981	2.9229	-1.09329	-0.794818	-0.478508	-0.181218
295	-1.17638	-0.880851	-0.557312	-0.250375	11.0217	7.67409	5.0027	2.93757	-1.09367	-0.795015	-0.47846	-0.180768
296	-1.17679	-0.881079	-0.557297	-0.249965	11.0678	7.70746	5.0256	2.95224	-1.09406	-0.795212	-0.478412	-0.180321
297	-1.17719	-0.881306	-0.557282	-0.249556	11.1139	7.74084	5.0485	2.96691	-1.09444	-0.795408	-0.478364	-0.179876
298	-1.1776	-0.881531	-0.557267	-0.24915	11.1599	7.77423	5.07141	2.98158	-1.09482	-0.795602	-0.478317	-0.179434
299	-1.178	-0.881755	-0.557253	-0.248745	11.206	7.80761	5.09431	2.99626	-1.09519	-0.795795	-0.47827	-0.178993
300	-1.1784	-0.881978	-0.557238	-0.248342	11.2521	7.84101	5.11722	3.01093	-1.09557	-0.795988	-0.478223	-0.178555

## Sheet: Figure 3A Strong Selection
	Strong selection: Relative Gain Probability => log2(antisense/intergenic)
	Frame 0				Frame 1				Frame 2
ORF length (codons)	GC= 30%	GC = 40%	GC = 50%	GC = 60%	GC= 30%	GC = 40%	GC = 50%	GC = 60%	GC= 30%	GC = 40%	GC = 50%	GC = 60%
10	-0.612784	-0.63969	-0.666211	-0.710947	-1.09695	-1.16328	-1.20048	-1.23561	-0.700509	-0.727811	-0.741734	-0.766956
11	-0.632094	-0.649149	-0.667262	-0.706867	-1.07689	-1.14774	-1.18705	-1.2242	-0.722839	-0.742167	-0.748289	-0.767896
12	-0.6508	-0.658341	-0.66829	-0.702852	-1.05612	-1.13178	-1.17345	-1.21276	-0.744515	-0.756163	-0.754718	-0.768824
13	-0.668931	-0.667275	-0.669294	-0.698901	-1.03468	-1.11543	-1.15969	-1.20128	-0.765569	-0.769813	-0.761027	-0.76974
14	-0.686516	-0.675964	-0.670276	-0.695012	-1.0126	-1.09869	-1.14578	-1.18977	-0.786028	-0.78313	-0.767219	-0.770645
15	-0.703579	-0.684416	-0.671236	-0.691184	-0.989893	-1.08157	-1.13171	-1.17821	-0.80592	-0.796127	-0.773296	-0.771539
16	-0.720144	-0.692643	-0.672176	-0.687416	-0.966596	-1.0641	-1.11749	-1.16663	-0.825269	-0.808815	-0.779262	-0.772421
17	-0.736235	-0.700652	-0.673095	-0.683706	-0.942731	-1.04629	-1.10312	-1.15501	-0.8441	-0.821207	-0.785121	-0.773293
18	-0.751871	-0.708453	-0.673995	-0.680052	-0.918322	-1.02813	-1.08861	-1.14335	-0.862434	-0.833312	-0.790874	-0.774154
19	-0.767074	-0.716053	-0.674876	-0.676454	-0.893389	-1.00966	-1.07396	-1.13166	-0.880292	-0.845141	-0.796526	-0.775005
20	-0.781861	-0.723461	-0.675738	-0.67291	-0.867952	-0.99087	-1.05917	-1.11994	-0.897694	-0.856704	-0.802078	-0.775846
21	-0.79625	-0.730683	-0.676583	-0.669419	-0.842032	-0.971779	-1.04425	-1.10819	-0.914658	-0.86801	-0.807533	-0.776676
22	-0.810258	-0.737727	-0.677411	-0.66598	-0.815647	-0.952394	-1.0292	-1.0964	-0.931202	-0.879068	-0.812894	-0.777497
23	-0.8239	-0.744599	-0.678222	-0.662592	-0.788813	-0.932725	-1.01403	-1.08458	-0.947342	-0.889886	-0.818163	-0.778308
24	-0.837191	-0.751306	-0.679017	-0.659253	-0.761547	-0.912781	-0.998728	-1.07274	-0.963093	-0.900472	-0.823343	-0.779109
25	-0.850144	-0.757853	-0.679796	-0.655962	-0.733864	-0.892571	-0.983309	-1.06086	-0.978471	-0.910833	-0.828436	-0.779901
26	-0.862774	-0.764246	-0.680559	-0.652719	-0.70578	-0.872101	-0.967771	-1.04895	-0.99349	-0.920978	-0.833444	-0.780684
27	-0.875093	-0.770491	-0.681308	-0.649522	-0.677307	-0.85138	-0.952119	-1.03701	-1.00816	-0.930913	-0.838369	-0.781458
28	-0.887111	-0.776593	-0.682043	-0.64637	-0.648459	-0.830416	-0.936353	-1.02505	-1.0225	-0.940645	-0.843214	-0.782223
29	-0.898842	-0.782556	-0.682764	-0.643263	-0.619249	-0.809215	-0.920478	-1.01305	-1.03652	-0.95018	-0.84798	-0.782979
30	-0.910294	-0.788386	-0.683471	-0.640199	-0.589689	-0.787784	-0.904495	-1.00103	-1.05022	-0.959525	-0.852669	-0.783726
31	-0.921479	-0.794087	-0.684165	-0.637178	-0.55979	-0.76613	-0.888407	-0.988977	-1.06363	-0.968684	-0.857283	-0.784465
32	-0.932405	-0.799662	-0.684846	-0.634198	-0.529563	-0.744258	-0.872216	-0.976898	-1.07675	-0.977664	-0.861824	-0.785196
33	-0.943083	-0.805118	-0.685514	-0.631259	-0.499018	-0.722176	-0.855924	-0.964793	-1.08959	-0.98647	-0.866294	-0.785919
34	-0.95352	-0.810456	-0.686171	-0.62836	-0.468165	-0.699888	-0.839533	-0.952661	-1.10215	-0.995108	-0.870694	-0.786634
35	-0.963726	-0.815681	-0.686815	-0.625501	-0.437014	-0.677401	-0.823046	-0.940503	-1.11446	-1.00358	-0.875026	-0.78734
36	-0.973707	-0.820797	-0.687448	-0.622679	-0.405574	-0.654719	-0.806465	-0.92832	-1.12651	-1.0119	-0.879292	-0.788039
37	-0.983472	-0.825806	-0.68807	-0.619895	-0.373853	-0.631848	-0.789791	-0.916111	-1.13832	-1.02006	-0.883492	-0.788731
38	-0.993027	-0.830713	-0.688681	-0.617148	-0.34186	-0.608793	-0.773027	-0.903877	-1.14989	-1.02807	-0.88763	-0.789414
39	-1.00238	-0.83552	-0.689282	-0.614437	-0.309603	-0.585558	-0.756174	-0.891618	-1.16124	-1.03593	-0.891705	-0.790091
40	-1.01154	-0.840231	-0.689872	-0.611762	-0.277089	-0.562148	-0.739234	-0.879335	-1.17236	-1.04365	-0.89572	-0.79076
41	-1.0205	-0.844848	-0.690452	-0.609121	-0.244325	-0.538568	-0.722209	-0.867028	-1.18326	-1.05124	-0.899675	-0.791422
42	-1.02929	-0.849374	-0.691022	-0.606514	-0.211319	-0.514822	-0.705101	-0.854698	-1.19396	-1.05869	-0.903573	-0.792077
43	-1.03789	-0.853812	-0.691582	-0.60394	-0.178077	-0.490914	-0.687911	-0.842344	-1.20445	-1.06601	-0.907414	-0.792725
44	-1.04633	-0.858164	-0.692134	-0.601399	-0.144606	-0.466847	-0.670641	-0.829968	-1.21474	-1.0732	-0.9112	-0.793367
45	-1.05459	-0.862434	-0.692676	-0.598891	-0.110912	-0.442627	-0.653293	-0.817569	-1.22485	-1.08027	-0.914931	-0.794001
46	-1.0627	-0.866622	-0.693209	-0.596413	-0.0770011	-0.418256	-0.635868	-0.805147	-1.23477	-1.08722	-0.91861	-0.794629
47	-1.07064	-0.870732	-0.693734	-0.593967	-0.0428785	-0.393738	-0.618367	-0.792704	-1.2445	-1.09406	-0.922236	-0.795251
48	-1.07844	-0.874766	-0.69425	-0.591551	-0.00855013	-0.369076	-0.600792	-0.780239	-1.25407	-1.10077	-0.925812	-0.795866
49	-1.08608	-0.878725	-0.694758	-0.589164	0.0259788	-0.344274	-0.583145	-0.767752	-1.26346	-1.10738	-0.929338	-0.796474
50	-1.09358	-0.882612	-0.695258	-0.586807	0.0607032	-0.319336	-0.565426	-0.755244	-1.27269	-1.11388	-0.932815	-0.797077
51	-1.10095	-0.886429	-0.69575	-0.584479	0.095618	-0.294264	-0.547638	-0.742716	-1.28175	-1.12027	-0.936245	-0.797673
52	-1.10817	-0.890178	-0.696234	-0.582178	0.130719	-0.269061	-0.529781	-0.730167	-1.29066	-1.12656	-0.939628	-0.798264
53	-1.11527	-0.893861	-0.696711	-0.579906	0.166	-0.243731	-0.511857	-0.717598	-1.29942	-1.13275	-0.942965	-0.798848
54	-1.12223	-0.897479	-0.697181	-0.57766	0.201459	-0.218276	-0.493867	-0.705009	-1.30803	-1.13884	-0.946258	-0.799427
55	-1.12907	-0.901034	-0.697643	-0.575441	0.237089	-0.192699	-0.475812	-0.6924	-1.31649	-1.14483	-0.949506	-0.8
56	-1.13579	-0.904527	-0.698098	-0.573248	0.272888	-0.167002	-0.457693	-0.679772	-1.32481	-1.15073	-0.952712	-0.800567
57	-1.1424	-0.907961	-0.698547	-0.571081	0.308852	-0.141188	-0.439512	-0.667124	-1.333	-1.15654	-0.955875	-0.801129
58	-1.14888	-0.911336	-0.698989	-0.568939	0.344976	-0.115261	-0.42127	-0.654458	-1.34105	-1.16226	-0.958998	-0.801685
59	-1.15526	-0.914655	-0.699424	-0.566822	0.381256	-0.0892211	-0.402968	-0.641773	-1.34897	-1.1679	-0.962079	-0.802236
60	-1.16152	-0.917919	-0.699853	-0.56473	0.41769	-0.0630722	-0.384606	-0.629069	-1.35677	-1.17344	-0.965121	-0.802781
61	-1.16768	-0.921128	-0.700276	-0.562661	0.454273	-0.036816	-0.366186	-0.616347	-1.36444	-1.17891	-0.968124	-0.803321
62	-1.17374	-0.924285	-0.700692	-0.560616	0.491003	-0.010455	-0.347709	-0.603608	-1.37199	-1.18429	-0.971089	-0.803856
63	-1.1797	-0.927391	-0.701103	-0.558594	0.527875	0.0160088	-0.329176	-0.59085	-1.37942	-1.1896	-0.974016	-0.804386
64	-1.18555	-0.930446	-0.701507	-0.556595	0.564887	0.0425732	-0.310588	-0.578075	-1.38674	-1.19483	-0.976906	-0.804911
65	-1.19132	-0.933453	-0.701906	-0.554618	0.602037	0.0692362	-0.291945	-0.565283	-1.39394	-1.19998	-0.979761	-0.805431
66	-1.19698	-0.936412	-0.7023	-0.552663	0.639319	0.0959958	-0.273249	-0.552473	-1.40103	-1.20505	-0.98258	-0.805945
67	-1.20256	-0.939325	-0.702688	-0.55073	0.676733	0.12285	-0.254501	-0.539647	-1.40802	-1.21006	-0.985364	-0.806456
68	-1.20805	-0.942192	-0.70307	-0.548818	0.714275	0.149797	-0.235702	-0.526804	-1.4149	-1.21499	-0.988114	-0.806961
69	-1.21345	-0.945014	-0.703447	-0.546927	0.751943	0.176835	-0.216852	-0.513945	-1.42168	-1.21986	-0.990831	-0.807461
70	-1.21877	-0.947793	-0.703819	-0.545056	0.789733	0.203962	-0.197952	-0.50107	-1.42836	-1.22465	-0.993515	-0.807957
71	-1.224	-0.95053	-0.704186	-0.543206	0.827643	0.231177	-0.179003	-0.488178	-1.43495	-1.22938	-0.996167	-0.808449
72	-1.22916	-0.953226	-0.704548	-0.541376	0.865671	0.258477	-0.160006	-0.475271	-1.44143	-1.23404	-0.998787	-0.808936
73	-1.23423	-0.955881	-0.704906	-0.539565	0.903815	0.285861	-0.140961	-0.462348	-1.44783	-1.23865	-1.00138	-0.809418
74	-1.23923	-0.958496	-0.705258	-0.537774	0.942071	0.313328	-0.12187	-0.449409	-1.45413	-1.24318	-1.00393	-0.809896
75	-1.24415	-0.961073	-0.705606	-0.536001	0.980438	0.340876	-0.102733	-0.436456	-1.46034	-1.24766	-1.00646	-0.81037
76	-1.249	-0.963612	-0.705949	-0.534247	1.01891	0.368504	-0.0835516	-0.423487	-1.46647	-1.25208	-1.00896	-0.81084
77	-1.25378	-0.966114	-0.706288	-0.532512	1.0575	0.396209	-0.0643253	-0.410503	-1.47251	-1.25644	-1.01143	-0.811305
78	-1.25848	-0.96858	-0.706622	-0.530795	1.09618	0.423991	-0.0450553	-0.397505	-1.47847	-1.26074	-1.01387	-0.811766
79	-1.26312	-0.97101	-0.706952	-0.529095	1.13497	0.451848	-0.0257424	-0.384492	-1.48434	-1.26498	-1.01629	-0.812223
80	-1.26769	-0.973406	-0.707278	-0.527413	1.17386	0.479778	-0.00638711	-0.371465	-1.49013	-1.26917	-1.01867	-0.812676
81	-1.2722	-0.975768	-0.707599	-0.525748	1.21285	0.507781	0.0130098	-0.358423	-1.49585	-1.2733	-1.02103	-0.813125
82	-1.27664	-0.978096	-0.707917	-0.524101	1.25193	0.535856	0.0324477	-0.345368	-1.50149	-1.27739	-1.02336	-0.81357
83	-1.28102	-0.980392	-0.708231	-0.52247	1.29111	0.564	0.051926	-0.332299	-1.50705	-1.28141	-1.02567	-0.814012
84	-1.28533	-0.982657	-0.70854	-0.520855	1.33038	0.592213	0.071444	-0.319216	-1.51255	-1.28539	-1.02795	-0.814449
85	-1.28959	-0.98489	-0.708846	-0.519257	1.36975	0.620493	0.0910011	-0.306119	-1.51796	-1.28932	-1.03021	-0.814883
86	-1.29379	-0.987092	-0.709148	-0.517675	1.4092	0.648839	0.110597	-0.293009	-1.52331	-1.2932	-1.03244	-0.815313
87	-1.29793	-0.989265	-0.709446	-0.516108	1.44874	0.677251	0.13023	-0.279886	-1.52859	-1.29703	-1.03464	-0.815739
88	-1.30201	-0.991409	-0.709741	-0.514557	1.48837	0.705726	0.149902	-0.26675	-1.5338	-1.30082	-1.03683	-0.816161
89	-1.30604	-0.993524	-0.710032	-0.513021	1.52808	0.734265	0.169609	-0.253601	-1.53894	-1.30455	-1.03898	-0.81658
90	-1.31001	-0.99561	-0.71032	-0.5115	1.56787	0.762865	0.189354	-0.240439	-1.54402	-1.30825	-1.04112	-0.816996
91	-1.31393	-0.997669	-0.710604	-0.509994	1.60775	0.791526	0.209133	-0.227265	-1.54903	-1.31189	-1.04323	-0.817408
92	-1.3178	-0.999702	-0.710885	-0.508503	1.64771	0.820246	0.228949	-0.214078	-1.55399	-1.3155	-1.04532	-0.817816
93	-1.32162	-1.00171	-0.711163	-0.507026	1.68774	0.849026	0.248799	-0.200879	-1.55888	-1.31906	-1.04739	-0.818221
94	-1.32539	-1.00369	-0.711437	-0.505564	1.72786	0.877863	0.268683	-0.187668	-1.5637	-1.32257	-1.04944	-0.818623
95	-1.32911	-1.00564	-0.711708	-0.504115	1.76805	0.906757	0.2886	-0.174444	-1.56847	-1.32605	-1.05146	-0.819021
96	-1.33278	-1.00757	-0.711976	-0.50268	1.80831	0.935707	0.308551	-0.161209	-1.57319	-1.32948	-1.05346	-0.819416
97	-1.3364	-1.00948	-0.712241	-0.501259	1.84865	0.964712	0.328535	-0.147962	-1.57784	-1.33288	-1.05545	-0.819808
98	-1.33998	-1.01136	-0.712502	-0.499851	1.88906	0.993771	0.348551	-0.134703	-1.58244	-1.33624	-1.05741	-0.820197
99	-1.34351	-1.01321	-0.712761	-0.498456	1.92955	1.02288	0.368599	-0.121433	-1.58698	-1.33955	-1.05935	-0.820582
100	-1.347	-1.01505	-0.713017	-0.497074	1.9701	1.05205	0.388678	-0.108151	-1.59147	-1.34283	-1.06127	-0.820964
101	-1.35044	-1.01686	-0.71327	-0.495706	2.01072	1.08126	0.408788	-0.0948578	-1.59591	-1.34607	-1.06318	-0.821343
102	-1.35384	-1.01865	-0.71352	-0.494349	2.05141	1.11053	0.428929	-0.0815537	-1.60029	-1.34928	-1.06506	-0.82172
103	-1.3572	-1.02041	-0.713767	-0.493006	2.09216	1.13985	0.4491	-0.0682386	-1.60462	-1.35245	-1.06693	-0.822093
104	-1.36052	-1.02216	-0.714012	-0.491674	2.13299	1.16922	0.4693	-0.0549125	-1.60891	-1.35558	-1.06877	-0.822463
105	-1.36379	-1.02388	-0.714254	-0.490355	2.17387	1.19863	0.48953	-0.0415757	-1.61314	-1.35868	-1.0706	-0.82283
106	-1.36703	-1.02559	-0.714493	-0.489048	2.21482	1.22809	0.509789	-0.0282281	-1.61733	-1.36174	-1.07241	-0.823194
107	-1.37023	-1.02727	-0.71473	-0.487752	2.25583	1.2576	0.530076	-0.0148701	-1.62146	-1.36478	-1.0742	-0.823556
108	-1.37339	-1.02894	-0.714964	-0.486469	2.29691	1.28716	0.550391	-0.00150157	-1.62555	-1.36777	-1.07598	-0.823914
109	-1.37651	-1.03058	-0.715195	-0.485196	2.33804	1.31676	0.570733	0.0118773	-1.6296	-1.37074	-1.07773	-0.82427
110	-1.3796	-1.0322	-0.715424	-0.483935	2.37923	1.3464	0.591104	0.0252663	-1.6336	-1.37367	-1.07947	-0.824623
111	-1.38265	-1.03381	-0.715651	-0.482686	2.42049	1.37609	0.611501	0.0386655	-1.63755	-1.37657	-1.0812	-0.824973
112	-1.38566	-1.0354	-0.715875	-0.481447	2.4618	1.40583	0.631924	0.0520747	-1.64146	-1.37944	-1.0829	-0.825321
113	-1.38864	-1.03697	-0.716097	-0.480219	2.50316	1.4356	0.652374	0.0654937	-1.64533	-1.38228	-1.08459	-0.825666
114	-1.39159	-1.03852	-0.716316	-0.479002	2.54459	1.46542	0.67285	0.0789226	-1.64916	-1.38509	-1.08627	-0.826008
115	-1.3945	-1.04005	-0.716533	-0.477796	2.58606	1.49528	0.693352	0.0923611	-1.65294	-1.38787	-1.08793	-0.826347
116	-1.39738	-1.04157	-0.716748	-0.4766	2.6276	1.52518	0.713878	0.105809	-1.65668	-1.39062	-1.08957	-0.826684
117	-1.40022	-1.04307	-0.716961	-0.475414	2.66918	1.55513	0.73443	0.119267	-1.66039	-1.39334	-1.0912	-0.827019
118	-1.40304	-1.04455	-0.717171	-0.474239	2.71082	1.58511	0.755006	0.132734	-1.66405	-1.39604	-1.09281	-0.827351
119	-1.40582	-1.04601	-0.71738	-0.473074	2.75251	1.61513	0.775607	0.14621	-1.66767	-1.3987	-1.0944	-0.82768
120	-1.40857	-1.04746	-0.717586	-0.471918	2.79425	1.64519	0.796231	0.159696	-1.67126	-1.40134	-1.09599	-0.828007
121	-1.41129	-1.0489	-0.71779	-0.470773	2.83605	1.67528	0.816879	0.17319	-1.67481	-1.40396	-1.09755	-0.828332
122	-1.41398	-1.05031	-0.717992	-0.469637	2.87789	1.70542	0.83755	0.186694	-1.67832	-1.40654	-1.09911	-0.828654
123	-1.41664	-1.05172	-0.718192	-0.46851	2.91978	1.73559	0.858245	0.200207	-1.6818	-1.4091	-1.10065	-0.828973
124	-1.41927	-1.0531	-0.71839	-0.467394	2.96172	1.7658	0.878962	0.213728	-1.68524	-1.41163	-1.10217	-0.829291
125	-1.42188	-1.05448	-0.718586	-0.466286	3.00371	1.79605	0.899702	0.227258	-1.68864	-1.41414	-1.10368	-0.829606
126	-1.42445	-1.05583	-0.71878	-0.465188	3.04574	1.82633	0.920464	0.240797	-1.69201	-1.41663	-1.10518	-0.829918
127	-1.427	-1.05718	-0.718973	-0.464099	3.08782	1.85664	0.941248	0.254344	-1.69534	-1.41909	-1.10667	-0.830229
128	-1.42952	-1.05851	-0.719163	-0.463018	3.12995	1.88699	0.962053	0.2679	-1.69865	-1.42152	-1.10814	-0.830537
129	-1.43201	-1.05982	-0.719351	-0.461947	3.17212	1.91738	0.98288	0.281464	-1.70191	-1.42393	-1.1096	-0.830843
130	-1.43448	-1.06112	-0.719538	-0.460885	3.21433	1.9478	1.00373	0.295037	-1.70515	-1.42632	-1.11104	-0.831146
131	-1.43692	-1.06241	-0.719723	-0.459831	3.25659	1.97825	1.0246	0.308618	-1.70835	-1.42868	-1.11248	-0.831448
132	-1.43934	-1.06368	-0.719906	-0.458785	3.29889	2.00873	1.04549	0.322207	-1.71152	-1.43103	-1.1139	-0.831747
133	-1.44173	-1.06494	-0.720087	-0.457748	3.34124	2.03925	1.0664	0.335804	-1.71466	-1.43335	-1.1153	-0.832044
134	-1.4441	-1.06619	-0.720267	-0.45672	3.38363	2.0698	1.08733	0.349409	-1.71777	-1.43564	-1.1167	-0.832339
135	-1.44644	-1.06743	-0.720445	-0.455699	3.42605	2.10038	1.10828	0.363022	-1.72085	-1.43792	-1.11808	-0.832632
136	-1.44876	-1.06865	-0.720621	-0.454687	3.46852	2.13099	1.12925	0.376642	-1.7239	-1.44017	-1.11945	-0.832923
137	-1.45105	-1.06986	-0.720796	-0.453683	3.51103	2.16163	1.15023	0.390271	-1.72692	-1.4424	-1.12081	-0.833212
138	-1.45333	-1.07106	-0.720968	-0.452687	3.55358	2.1923	1.17124	0.403907	-1.72991	-1.44462	-1.12216	-0.833498
139	-1.45558	-1.07224	-0.72114	-0.451699	3.59617	2.223	1.19227	0.417551	-1.73287	-1.44681	-1.1235	-0.833783
140	-1.4578	-1.07342	-0.72131	-0.450718	3.6388	2.25373	1.21332	0.431202	-1.73581	-1.44898	-1.12482	-0.834066
141	-1.46001	-1.07458	-0.721478	-0.449745	3.68146	2.28449	1.23438	0.444861	-1.73871	-1.45113	-1.12614	-0.834347
142	-1.46219	-1.07573	-0.721644	-0.44878	3.72417	2.31528	1.25546	0.458527	-1.74159	-1.45326	-1.12744	-0.834626
143	-1.46435	-1.07687	-0.721809	-0.447822	3.76691	2.3461	1.27656	0.472201	-1.74444	-1.45537	-1.12873	-0.834902
144	-1.46649	-1.078	-0.721973	-0.446872	3.80968	2.37695	1.29768	0.485882	-1.74727	-1.45746	-1.13002	-0.835177
145	-1.46861	-1.07912	-0.722135	-0.445929	3.8525	2.40782	1.31882	0.49957	-1.75007	-1.45954	-1.13129	-0.835451
146	-1.47071	-1.08023	-0.722296	-0.444993	3.89535	2.43872	1.33997	0.513265	-1.75284	-1.46159	-1.13255	-0.835722
147	-1.47279	-1.08132	-0.722455	-0.444064	3.93823	2.46965	1.36114	0.526967	-1.75559	-1.46363	-1.1338	-0.835991
148	-1.47485	-1.08241	-0.722613	-0.443143	3.98115	2.5006	1.38233	0.540676	-1.75831	-1.46565	-1.13504	-0.836259
149	-1.47688	-1.08349	-0.722769	-0.442228	4.02411	2.53158	1.40354	0.554392	-1.76101	-1.46765	-1.13627	-0.836525
150	-1.4789	-1.08455	-0.722924	-0.44132	4.06709	2.56259	1.42476	0.568115	-1.76369	-1.46963	-1.13749	-0.836789
151	-1.4809	-1.08561	-0.723078	-0.44042	4.11012	2.59362	1.446	0.581845	-1.76633	-1.47159	-1.1387	-0.837051
152	-1.48289	-1.08665	-0.72323	-0.439526	4.15317	2.62468	1.46725	0.595581	-1.76896	-1.47354	-1.1399	-0.837311
153	-1.48485	-1.08769	-0.723381	-0.438638	4.19626	2.65576	1.48852	0.609324	-1.77156	-1.47547	-1.14109	-0.83757
154	-1.48679	-1.08871	-0.723531	-0.437757	4.23938	2.68687	1.50981	0.623074	-1.77414	-1.47739	-1.14227	-0.837827
155	-1.48872	-1.08973	-0.723679	-0.436883	4.28253	2.718	1.53111	0.63683	-1.7767	-1.47929	-1.14344	-0.838082
156	-1.49063	-1.09074	-0.723827	-0.436015	4.32572	2.74915	1.55243	0.650593	-1.77923	-1.48117	-1.14461	-0.838336
157	-1.49252	-1.09174	-0.723972	-0.435154	4.36893	2.78033	1.57376	0.664362	-1.78174	-1.48303	-1.14576	-0.838588
158	-1.49439	-1.09272	-0.724117	-0.434299	4.41218	2.81154	1.59511	0.678138	-1.78423	-1.48488	-1.1469	-0.838838
159	-1.49625	-1.0937	-0.72426	-0.43345	4.45545	2.84276	1.61647	0.691919	-1.7867	-1.48671	-1.14804	-0.839087
160	-1.49809	-1.09467	-0.724403	-0.432607	4.49876	2.87401	1.63785	0.705708	-1.78915	-1.48853	-1.14917	-0.839334
161	-1.49991	-1.09564	-0.724544	-0.431771	4.5421	2.90529	1.65925	0.719502	-1.79157	-1.49033	-1.15028	-0.839579
162	-1.50172	-1.09659	-0.724683	-0.43094	4.58546	2.93658	1.68065	0.733302	-1.79398	-1.49212	-1.15139	-0.839823
163	-1.50351	-1.09754	-0.724822	-0.430116	4.62886	2.9679	1.70208	0.747109	-1.79636	-1.49389	-1.15249	-0.840065
164	-1.50529	-1.09847	-0.724959	-0.429297	4.67228	2.99924	1.72351	0.760921	-1.79873	-1.49565	-1.15359	-0.840306
165	-1.50705	-1.0994	-0.725096	-0.428484	4.71573	3.0306	1.74496	0.77474	-1.80107	-1.49739	-1.15467	-0.840545
166	-1.50879	-1.10032	-0.725231	-0.427677	4.75921	3.06198	1.76643	0.788564	-1.80339	-1.49912	-1.15575	-0.840782
167	-1.51052	-1.10123	-0.725365	-0.426876	4.80272	3.09339	1.78791	0.802395	-1.8057	-1.50084	-1.15681	-0.841018
168	-1.51223	-1.10214	-0.725498	-0.426081	4.84626	3.12481	1.8094	0.816231	-1.80799	-1.50254	-1.15787	-0.841253
169	-1.51393	-1.10303	-0.72563	-0.425291	4.88982	3.15626	1.83091	0.830073	-1.81025	-1.50423	-1.15893	-0.841486
170	-1.51561	-1.10392	-0.725761	-0.424506	4.93341	3.18772	1.85243	0.84392	-1.8125	-1.5059	-1.15997	-0.841718
171	-1.51728	-1.1048	-0.72589	-0.423727	4.97703	3.21921	1.87396	0.857774	-1.81473	-1.50756	-1.161	-0.841948
172	-1.51894	-1.10568	-0.726019	-0.422954	5.02067	3.25071	1.89551	0.871633	-1.81694	-1.5092	-1.16203	-0.842176
173	-1.52058	-1.10654	-0.726147	-0.422186	5.06434	3.28224	1.91706	0.885497	-1.81913	-1.51084	-1.16305	-0.842404
174	-1.5222	-1.1074	-0.726273	-0.421423	5.10803	3.31379	1.93864	0.899367	-1.82131	-1.51246	-1.16407	-0.842629
175	-1.52382	-1.10825	-0.726399	-0.420665	5.15175	3.34535	1.96022	0.913243	-1.82347	-1.51406	-1.16507	-0.842854
176	-1.52541	-1.1091	-0.726524	-0.419913	5.19549	3.37694	1.98182	0.927124	-1.82561	-1.51566	-1.16607	-0.843077
177	-1.527	-1.10993	-0.726647	-0.419166	5.23926	3.40854	2.00343	0.94101	-1.82773	-1.51724	-1.16706	-0.843299
178	-1.52857	-1.11076	-0.72677	-0.418424	5.28305	3.44016	2.02505	0.954902	-1.82983	-1.51881	-1.16805	-0.843519
179	-1.53013	-1.11159	-0.726892	-0.417687	5.32687	3.4718	2.04668	0.968799	-1.83192	-1.52037	-1.16902	-0.843738
180	-1.53168	-1.1124	-0.727013	-0.416955	5.37071	3.50346	2.06833	0.982701	-1.834	-1.52191	-1.16999	-0.843955
181	-1.53321	-1.11321	-0.727133	-0.416228	5.41458	3.53514	2.08999	0.996608	-1.83605	-1.52344	-1.17095	-0.844172
182	-1.53473	-1.11402	-0.727251	-0.415506	5.45847	3.56683	2.11166	1.01052	-1.83809	-1.52496	-1.17191	-0.844387
183	-1.53624	-1.11481	-0.727369	-0.414789	5.50238	3.59855	2.13334	1.02444	-1.84012	-1.52647	-1.17286	-0.8446
184	-1.53774	-1.1156	-0.727487	-0.414076	5.54631	3.63028	2.15504	1.03836	-1.84212	-1.52797	-1.1738	-0.844813
185	-1.53922	-1.11638	-0.727603	-0.413368	5.59027	3.66202	2.17674	1.05229	-1.84412	-1.52946	-1.17474	-0.845024
186	-1.54069	-1.11716	-0.727718	-0.412665	5.63425	3.69379	2.19846	1.06622	-1.84609	-1.53093	-1.17566	-0.845233
187	-1.54215	-1.11793	-0.727833	-0.411967	5.67825	3.72557	2.22019	1.08016	-1.84805	-1.5324	-1.17659	-0.845442
188	-1.5436	-1.1187	-0.727946	-0.411273	5.72228	3.75737	2.24192	1.0941	-1.85	-1.53385	-1.1775	-0.845649
189	-1.54504	-1.11946	-0.728059	-0.410584	5.76632	3.78919	2.26367	1.10805	-1.85193	-1.53529	-1.17841	-0.845855
190	-1.54646	-1.12021	-0.728171	-0.409899	5.81039	3.82102	2.28544	1.122	-1.85385	-1.53672	-1.17931	-0.84606
191	-1.54788	-1.12095	-0.728282	-0.409219	5.85448	3.85287	2.30721	1.13596	-1.85575	-1.53814	-1.18021	-0.846264
192	-1.54928	-1.12169	-0.728392	-0.408543	5.89859	3.88473	2.32899	1.14992	-1.85764	-1.53955	-1.1811	-0.846466
193	-1.55067	-1.12243	-0.728501	-0.407872	5.94272	3.91661	2.35078	1.16389	-1.85951	-1.54095	-1.18199	-0.846667
194	-1.55205	-1.12316	-0.72861	-0.407205	5.98687	3.94851	2.37259	1.17786	-1.86137	-1.54234	-1.18287	-0.846868
195	-1.55342	-1.12388	-0.728718	-0.406542	6.03104	3.98042	2.3944	1.19183	-1.86322	-1.54372	-1.18374	-0.847066
196	-1.55478	-1.1246	-0.728825	-0.405884	6.07523	4.01235	2.41623	1.20582	-1.86505	-1.54509	-1.1846	-0.847264
197	-1.55613	-1.12531	-0.728931	-0.405229	6.11944	4.04429	2.43806	1.2198	-1.86687	-1.54645	-1.18546	-0.847461
198	-1.55747	-1.12602	-0.729036	-0.404579	6.16368	4.07625	2.45991	1.23379	-1.86868	-1.5478	-1.18632	-0.847656
199	-1.5588	-1.12672	-0.729141	-0.403934	6.20793	4.10822	2.48176	1.24778	-1.87047	-1.54913	-1.18717	-0.84785
200	-1.56012	-1.12741	-0.729245	-0.403292	6.2522	4.14021	2.50363	1.26178	-1.87225	-1.55046	-1.18801	-0.848043
201	-1.56143	-1.12811	-0.729348	-0.402654	6.29649	4.17221	2.5255	1.27579	-1.87401	-1.55178	-1.18885	-0.848236
202	-1.56272	-1.12879	-0.72945	-0.40202	6.3408	4.20423	2.54739	1.28979	-1.87576	-1.55309	-1.18968	-0.848426
203	-1.56401	-1.12947	-0.729552	-0.401391	6.38512	4.23626	2.56928	1.3038	-1.8775	-1.55439	-1.19051	-0.848616
204	-1.56529	-1.13015	-0.729653	-0.400765	6.42947	4.26831	2.59119	1.31782	-1.87923	-1.55569	-1.19133	-0.848805
205	-1.56656	-1.13082	-0.729753	-0.400143	6.47383	4.30037	2.6131	1.33184	-1.88095	-1.55697	-1.19214	-0.848993
206	-1.56782	-1.13148	-0.729853	-0.399525	6.51822	4.33244	2.63502	1.34586	-1.88265	-1.55824	-1.19295	-0.849179
207	-1.56907	-1.13214	-0.729952	-0.398911	6.56262	4.36453	2.65696	1.35989	-1.88434	-1.55951	-1.19376	-0.849365
208	-1.57031	-1.1328	-0.73005	-0.3983	6.60704	4.39663	2.6789	1.37393	-1.88602	-1.56076	-1.19456	-0.849549
209	-1.57154	-1.13345	-0.730147	-0.397694	6.65147	4.42875	2.70085	1.38796	-1.88769	-1.56201	-1.19535	-0.849733
210	-1.57277	-1.13409	-0.730244	-0.397091	6.69593	4.46088	2.72281	1.402	-1.88934	-1.56325	-1.19614	-0.849915
211	-1.57398	-1.13473	-0.73034	-0.396492	6.7404	4.49302	2.74478	1.41605	-1.89098	-1.56448	-1.19692	-0.850097
212	-1.57518	-1.13537	-0.730435	-0.395896	6.78489	4.52518	2.76675	1.4301	-1.89262	-1.5657	-1.1977	-0.850277
213	-1.57638	-1.136	-0.73053	-0.395304	6.82939	4.55735	2.78874	1.44415	-1.89424	-1.56691	-1.19848	-0.850457
214	-1.57757	-1.13663	-0.730624	-0.394716	6.87392	4.58953	2.81074	1.45821	-1.89584	-1.56812	-1.19925	-0.850635
215	-1.57875	-1.13725	-0.730718	-0.394132	6.91846	4.62172	2.83274	1.47227	-1.89744	-1.56931	-1.20001	-0.850813
216	-1.57992	-1.13786	-0.730811	-0.39355	6.96301	4.65393	2.85475	1.48633	-1.89903	-1.5705	-1.20077	-0.850989
217	-1.58108	-1.13848	-0.730903	-0.392973	7.00758	4.68615	2.87677	1.5004	-1.9006	-1.57168	-1.20152	-0.851164
218	-1.58223	-1.13909	-0.730994	-0.392399	7.05217	4.71838	2.8988	1.51448	-1.90217	-1.57285	-1.20227	-0.851339
219	-1.58338	-1.13969	-0.731085	-0.391828	7.09678	4.75063	2.92084	1.52855	-1.90372	-1.57402	-1.20302	-0.851513
220	-1.58451	-1.14029	-0.731175	-0.39126	7.1414	4.78288	2.94289	1.54263	-1.90527	-1.57517	-1.20376	-0.851685
221	-1.58564	-1.14089	-0.731265	-0.390697	7.18604	4.81515	2.96494	1.55672	-1.9068	-1.57632	-1.20449	-0.851857
222	-1.58676	-1.14148	-0.731354	-0.390136	7.23069	4.84744	2.98701	1.57081	-1.90832	-1.57746	-1.20522	-0.852028
223	-1.58788	-1.14207	-0.731443	-0.389579	7.27536	4.87973	3.00908	1.5849	-1.90984	-1.57859	-1.20595	-0.852197
224	-1.58898	-1.14265	-0.731531	-0.389025	7.32004	4.91203	3.03116	1.59899	-1.91134	-1.57972	-1.20667	-0.852366
225	-1.59008	-1.14323	-0.731618	-0.388474	7.36474	4.94435	3.05324	1.61309	-1.91283	-1.58084	-1.20739	-0.852534
226	-1.59117	-1.1438	-0.731705	-0.387926	7.40945	4.97668	3.07534	1.62719	-1.91431	-1.58195	-1.2081	-0.852701
227	-1.59225	-1.14438	-0.731791	-0.387382	7.45418	5.00902	3.09744	1.6413	-1.91578	-1.58305	-1.20881	-0.852868
228	-1.59333	-1.14494	-0.731877	-0.386841	7.49892	5.04137	3.11955	1.65541	-1.91725	-1.58415	-1.20951	-0.853033
229	-1.5944	-1.14551	-0.731962	-0.386303	7.54368	5.07373	3.14167	1.66952	-1.9187	-1.58524	-1.21021	-0.853197
230	-1.59546	-1.14607	-0.732046	-0.385768	7.58845	5.1061	3.16379	1.68364	-1.92014	-1.58632	-1.21091	-0.853361
231	-1.59651	-1.14662	-0.73213	-0.385236	7.63324	5.13849	3.18593	1.69776	-1.92158	-1.58739	-1.2116	-0.853524
232	-1.59755	-1.14717	-0.732214	-0.384708	7.67804	5.17089	3.20807	1.71188	-1.923	-1.58846	-1.21229	-0.853685
233	-1.59859	-1.14772	-0.732297	-0.384182	7.72286	5.20329	3.23021	1.72601	-1.92442	-1.58952	-1.21297	-0.853846
234	-1.59963	-1.14827	-0.732379	-0.383659	7.76769	5.23571	3.25237	1.74014	-1.92582	-1.59058	-1.21365	-0.854007
235	-1.60065	-1.14881	-0.732461	-0.383139	7.81253	5.26814	3.27453	1.75428	-1.92722	-1.59163	-1.21432	-0.854166
236	-1.60167	-1.14935	-0.732542	-0.382623	7.85739	5.30058	3.2967	1.76841	-1.92861	-1.59267	-1.215	-0.854324
237	-1.60268	-1.14988	-0.732623	-0.382109	7.90226	5.33302	3.31888	1.78255	-1.92999	-1.5937	-1.21566	-0.854482
238	-1.60368	-1.15041	-0.732703	-0.381598	7.94714	5.36548	3.34106	1.7967	-1.93136	-1.59473	-1.21632	-0.854639
239	-1.60468	-1.15094	-0.732783	-0.38109	7.99204	5.39795	3.36325	1.81085	-1.93272	-1.59575	-1.21698	-0.854795
240	-1.60567	-1.15146	-0.732862	-0.380585	8.03695	5.43043	3.38545	1.825	-1.93407	-1.59677	-1.21764	-0.85495
241	-1.60666	-1.15198	-0.732941	-0.380083	8.08187	5.46292	3.40765	1.83915	-1.93541	-1.59777	-1.21829	-0.855104
242	-1.60763	-1.15249	-0.733019	-0.379583	8.12681	5.49542	3.42987	1.85331	-1.93675	-1.59878	-1.21894	-0.855258
243	-1.60861	-1.15301	-0.733097	-0.379087	8.17176	5.52793	3.45209	1.86747	-1.93808	-1.59977	-1.21958	-0.855411
244	-1.60957	-1.15352	-0.733174	-0.378593	8.21672	5.56045	3.47431	1.88163	-1.9394	-1.60076	-1.22022	-0.855563
245	-1.61053	-1.15402	-0.733251	-0.378101	8.2617	5.59298	3.49654	1.8958	-1.94071	-1.60175	-1.22085	-0.855714
246	-1.61148	-1.15453	-0.733327	-0.377613	8.30669	5.62552	3.51878	1.90997	-1.94201	-1.60272	-1.22149	-0.855864
247	-1.61243	-1.15502	-0.733403	-0.377127	8.35169	5.65807	3.54103	1.92414	-1.9433	-1.60369	-1.22211	-0.856014
248	-1.61337	-1.15552	-0.733478	-0.376644	8.3967	5.69063	3.56328	1.93832	-1.94459	-1.60466	-1.22274	-0.856163
249	-1.6143	-1.15601	-0.733553	-0.376164	8.44173	5.7232	3.58554	1.9525	-1.94587	-1.60562	-1.22336	-0.856311
250	-1.61523	-1.1565	-0.733628	-0.375686	8.48676	5.75577	3.6078	1.96668	-1.94714	-1.60657	-1.22398	-0.856459
251	-1.61616	-1.15699	-0.733702	-0.375211	8.53181	5.78836	3.63007	1.98086	-1.9484	-1.60752	-1.22459	-0.856605
252	-1.61707	-1.15747	-0.733775	-0.374738	8.57688	5.82096	3.65235	1.99505	-1.94965	-1.60846	-1.2252	-0.856751
253	-1.61798	-1.15796	-0.733848	-0.374268	8.62195	5.85356	3.67463	2.00924	-1.9509	-1.6094	-1.22581	-0.856897
254	-1.61889	-1.15843	-0.733921	-0.373801	8.66704	5.88617	3.69692	2.02344	-1.95214	-1.61033	-1.22641	-0.857041
255	-1.61979	-1.15891	-0.733993	-0.373336	8.71213	5.9188	3.71922	2.03763	-1.95337	-1.61126	-1.22701	-0.857185
256	-1.62068	-1.15938	-0.734065	-0.372873	8.75724	5.95143	3.74152	2.05183	-1.95459	-1.61218	-1.22761	-0.857328
257	-1.62157	-1.15985	-0.734136	-0.372413	8.80236	5.98407	3.76383	2.06604	-1.95581	-1.61309	-1.2282	-0.85747
258	-1.62245	-1.16031	-0.734207	-0.371956	8.84749	6.01672	3.78614	2.08024	-1.95702	-1.614	-1.22879	-0.857612
259	-1.62333	-1.16078	-0.734278	-0.371501	8.89264	6.04938	3.80846	2.09445	-1.95822	-1.6149	-1.22938	-0.857753
260	-1.6242	-1.16124	-0.734348	-0.371048	8.93779	6.08204	3.83079	2.10866	-1.95942	-1.6158	-1.22996	-0.857893
261	-1.62507	-1.16169	-0.734417	-0.370598	8.98295	6.11472	3.85312	2.12288	-1.96061	-1.61669	-1.23054	-0.858033
262	-1.62593	-1.16215	-0.734487	-0.37015	9.02813	6.1474	3.87546	2.1371	-1.96179	-1.61758	-1.23112	-0.858172
263	-1.62678	-1.1626	-0.734556	-0.369705	9.07332	6.18009	3.8978	2.15132	-1.96296	-1.61846	-1.2317	-0.85831
264	-1.62763	-1.16305	-0.734624	-0.369261	9.11852	6.21279	3.92015	2.16554	-1.96413	-1.61934	-1.23227	-0.858447
265	-1.62848	-1.16349	-0.734692	-0.368821	9.16372	6.2455	3.94251	2.17976	-1.96529	-1.62021	-1.23283	-0.858584
266	-1.62932	-1.16394	-0.73476	-0.368382	9.20894	6.27822	3.96487	2.19399	-1.96644	-1.62108	-1.2334	-0.858721
267	-1.63015	-1.16438	-0.734827	-0.367946	9.25417	6.31094	3.98724	2.20822	-1.96759	-1.62194	-1.23396	-0.858856
268	-1.63098	-1.16481	-0.734894	-0.367512	9.29941	6.34368	4.00961	2.22246	-1.96873	-1.6228	-1.23452	-0.858991
269	-1.63181	-1.16525	-0.73496	-0.36708	9.34466	6.37642	4.03199	2.23669	-1.96986	-1.62365	-1.23507	-0.859125
270	-1.63263	-1.16568	-0.735026	-0.366651	9.38993	6.40917	4.05437	2.25093	-1.97099	-1.6245	-1.23562	-0.859259
271	-1.63344	-1.16611	-0.735092	-0.366224	9.4352	6.44192	4.07676	2.26517	-1.97211	-1.62534	-1.23617	-0.859392
272	-1.63425	-1.16654	-0.735157	-0.365799	9.48048	6.47469	4.09915	2.27942	-1.97322	-1.62618	-1.23672	-0.859524
273	-1.63506	-1.16696	-0.735222	-0.365376	9.52577	6.50746	4.12155	2.29366	-1.97433	-1.62701	-1.23726	-0.859656
274	-1.63586	-1.16739	-0.735287	-0.364956	9.57107	6.54024	4.14396	2.30791	-1.97543	-1.62784	-1.2378	-0.859787
275	-1.63665	-1.16781	-0.735351	-0.364537	9.61638	6.57303	4.16637	2.32216	-1.97652	-1.62866	-1.23834	-0.859917
276	-1.63744	-1.16822	-0.735415	-0.364121	9.66171	6.60582	4.18878	2.33642	-1.97761	-1.62948	-1.23887	-0.860047
277	-1.63823	-1.16864	-0.735478	-0.363707	9.70704	6.63862	4.2112	2.35068	-1.97869	-1.63029	-1.23941	-0.860176
278	-1.63901	-1.16905	-0.735542	-0.363295	9.75238	6.67143	4.23363	2.36494	-1.97977	-1.6311	-1.23994	-0.860305
279	-1.63979	-1.16946	-0.735604	-0.362885	9.79773	6.70425	4.25606	2.3792	-1.98084	-1.63191	-1.24046	-0.860433
280	-1.64056	-1.16987	-0.735667	-0.362477	9.84309	6.73708	4.27849	2.39346	-1.9819	-1.63271	-1.24098	-0.86056
281	-1.64133	-1.17027	-0.735729	-0.362071	9.88846	6.76991	4.30094	2.40773	-1.98296	-1.6335	-1.2415	-0.860687
282	-1.64209	-1.17067	-0.735791	-0.361667	9.93384	6.80275	4.32338	2.422	-1.98401	-1.63429	-1.24202	-0.860813
283	-1.64285	-1.17108	-0.735852	-0.361265	9.97922	6.83559	4.34583	2.43627	-1.98506	-1.63508	-1.24254	-0.860939
284	-1.64361	-1.17147	-0.735913	-0.360865	10.0246	6.86845	4.36829	2.45054	-1.9861	-1.63586	-1.24305	-0.861064
285	-1.64436	-1.17187	-0.735974	-0.360468	10.07	6.90131	4.39075	2.46482	-1.98713	-1.63664	-1.24356	-0.861189
286	-1.6451	-1.17226	-0.736034	-0.360072	10.1154	6.93417	4.41321	2.4791	-1.98816	-1.63742	-1.24407	-0.861312
287	-1.64584	-1.17265	-0.736094	-0.359678	10.1609	6.96705	4.43568	2.49338	-1.98918	-1.63819	-1.24457	-0.861436
288	-1.64658	-1.17304	-0.736154	-0.359286	10.2063	6.99993	4.45816	2.50767	-1.9902	-1.63895	-1.24507	-0.861558
289	-1.64732	-1.17343	-0.736213	-0.358896	10.2517	7.03282	4.48064	2.52195	-1.99121	-1.63971	-1.24557	-0.861681
290	-1.64804	-1.17381	-0.736272	-0.358508	10.2972	7.06571	4.50312	2.53624	-1.99222	-1.64047	-1.24607	-0.861802
291	-1.64877	-1.1742	-0.736331	-0.358122	10.3427	7.09861	4.52561	2.55053	-1.99322	-1.64122	-1.24656	-0.861923
292	-1.64949	-1.17458	-0.736389	-0.357738	10.3881	7.13152	4.54811	2.56482	-1.99421	-1.64197	-1.24705	-0.862044
293	-1.65021	-1.17495	-0.736447	-0.357356	10.4336	7.16444	4.57061	2.57912	-1.9952	-1.64272	-1.24754	-0.862164
294	-1.65092	-1.17533	-0.736505	-0.356975	10.4791	7.19736	4.59311	2.59342	-1.99619	-1.64346	-1.24803	-0.862283
295	-1.65163	-1.1757	-0.736563	-0.356597	10.5246	7.23028	4.61562	2.60772	-1.99717	-1.6442	-1.24851	-0.862402
296	-1.65233	-1.17608	-0.73662	-0.35622	10.5701	7.26322	4.63813	2.62202	-1.99814	-1.64493	-1.24899	-0.86252
297	-1.65303	-1.17645	-0.736677	-0.355845	10.6156	7.29616	4.66065	2.63632	-1.99911	-1.64566	-1.24947	-0.862638
298	-1.65373	-1.17681	-0.736733	-0.355472	10.6611	7.32911	4.68317	2.65063	-2.00007	-1.64639	-1.24995	-0.862756
299	-1.65443	-1.17718	-0.736789	-0.3551	10.7066	7.36206	4.70569	2.66494	-2.00103	-1.64711	-1.25042	-0.862872
300	-1.65511	-1.17754	-0.736845	-0.354731	10.7522	7.39502	4.72822	2.67925	-2.00198	-1.64782	-1.2509	-0.862989

[truncated: 7 more sheets: Figure 3B, Figure 4A No selection, Figure 4A Weak Selection, Figure 4A Strong Selection, Figure 4B, Figure 5A, Figure 5B]
